# Supplementary material for: Evolution of an ancient protein function involved in organized multicellularity in animals
Source: eLife. 2016 Jan 7;5:e10147. doi: 10.7554/eLife.10147 (PMC4718807; doi:10.7554/eLife.10147)
Supplement: Figure 1—source data 1. — DOI: http://dx.doi.org/10.7554/eLife.10147.004 [file elife-10147-fig1-data1.xlsx]

## Sheet: Sheet1
Fig 1 - Source Data 1
Species Name	Common Name	Phylum	GK Family	Abbreviation	Accession #	Database		Species Name	Common Name	Phylum	GK Family	Abbreviation	Accession #	Database
Schistosoma mansoni	blood fluke	Invertebrata, Platyhelminthes	CACNB	SchistCACNB	CCD77788.1	Genbank		Xenopus laevis	african clawed frog	Vertebrata	CARMA	XenoCARMA1	XM_002937309.2	Genbank
			ZO	SMansoniZO	CD129964.1	Genbank					CARMA	XenoCARMA2	XP_002937355.2	Genbank
Trichoplax adhaerans	Trichoplax	Parazoa, Placozoa	CACNB	TrichoCACNCB	XP_002110341.1	Genbank					GMP Kinase	XenoGUK	AAH64272.1	Genbank
			GMP Kinase	TrichoGUK	XP_002110408.1	Genbank					MPP	XenoMPP7	NP_001106472.1	Genbank
			MPP	TrichoMPP	XP_002110426.1	Genbank					MPP	XenoMPP5	XP_002937246.1	Genbank
			Dlg	TrichoDLG	XP_002108800.1	Genbank					MPP	XenoMPP6	NP_001017060.1	Genbank
			Dlg5	TrichoDLG5	XP_002112079.1	Genbank					MPP	XenoMPP2	NP_001096176.1	Genbank
Cyanea capillata	Lion's mane jellyfish	Cnidaria	CACNB	CyanCACNB1	AAB87751.1	Genbank					CASK	XenoCASK	BC171041.1	Genbank
Hydra vulgaris	fresh water polyp	Cnidaria	CACNB	HydraCACNB	XP_002156135.2	Genbank					MPP1	XenoMPP1	NP_001008152.1	Genbank
			ZO	HydraZO1	AAK28322.1	Genbank					Dlg	XenoDlg3	XP_004916885.1	Genbank
Physalia physalis	portuguese man o' war	Cnidaria	CACNB	PhysCACNB1	ABD59026.1	Genbank					Dlg	XenoDlg4	AAI35455.1	Genbank
Nematostella vectensis	starlet sea anemone	Cnidaria	CACNB	NemoCACNB1	XP_001626057.1	Genbank					Dlg	XenoDlg1	NP_001039116.1	Genbank
			CASK	NemosCASK	XP_001631427.1	Genbank					Dlg	XenoDlg2	XP_002942127.2	Genbank
			Dlg	Nematostel	XP_001638123.1	Genbank					Dlg5	XenoDLG5	XP_004916077.1	Genbank
Ciona intestinalis	vase tunicate	Chordata, tunicata	CACNB	CionaCACNB	XP_002129248.1	Genbank					ZO	XenoZO1	XP_004917990.1	Genbank
			GMP Kinase	CionaGUK	XP_002120364.1	Genbank					ZO	XenoZO2	XP_004910834.1	Genbank
			MPP	CionaMPP5	XP_002123052.2	Genbank					ZO	XenoZO3	XP_002941439.2	Genbank
			CASK	CionaCASK	XM_004225487.1	Genbank		Gallus gallus	chicken	Vertebrata	CARMA	GallusCARM	NP_001006161.2	Genbank
			MPP	CionaMPP7	XP_002122569.2	Genbank					MPP	GallusMPP4	XP_001233047.2	Genbank
			Dlg	CionaDlg1	XP_002131501.1	Genbank					MPP	GallusMPP7	XP_418583.2	Genbank
			ZO	CionaZO	XP_002129483.1	Genbank					MPP	GallusMPP5	NP_001186634.1	Genbank
Schistosoma japonicum	blood fluke	Invertebrata, Platyhelminthes	CACNB	SchisCACNB1	AAX28365.2	Genbank					MPP	GallusMPP6	XP_418721.3	Genbank
Strongylocentrotus purpuratus	purple sea urchin	Echinodermata	CACNB	StroCACNB1	XP_790453.3	Genbank					MPP	GallusMPP2	XP_004948695.1	Genbank
			MPP	StrongyMPP	XP_784409.3	Genbank					CASK	GallusCASK	XP_005012538.1	Genbank
			CASK	StronCASK	XP_003726866.1	Genbank					MPP	GallusMPP1	NP_001007918.1	Genbank
			Dlg	Strongyloc	XP_797198.3	Genbank					Dlg	GallusDlg3	XP_426264.4	Genbank
			Dlg5	UrchinDLG4	XP_003730681.1	Genbank					Dlg	GallusDlg1	XP_004943379.1	Genbank
			ZO	StrongyZO1	XP_782687.3	Genbank					Dlg	GallusDlg2	XP_004938975.1	Genbank
Caenorhabditis elegans	nematode	Nematoda	CACNB	WormCACNB1	NP_491193.2	Genbank					Dlg5	GallusDLG5	XP_421604.3	Genbank
			MPP	CelegansMP	NP_505265.1	Genbank					ZO	GallusZO2	NP_990249.1	Genbank
			CASK	WormCASK	NP_001024588.1	Genbank					ZO	GallusZO3	XP_003642888.2	Genbank
			ZO	CelegansZO	NP_001252378.1	Genbank		Monodelphis domestica	short-tailed opossum	Vertebrata, mammalia	CARMA	PossomCARM	XP_007498475.1	Genbank
Heterololigo bleekeri	inshore squid	Mollusca	CACNB	LoliCACNB1	BAB88219.1	Genbank					Dlg	Possum2	XP_007490942.1	Genbank
Lymnaea stagnalis	great pond snail	Mollusca	CACNB	LymnCACNB1	AEE65419.1	Genbank		Helicobacter pylori		Bacteria	GMP Kinase	HelicoGUK	WP_001058031.1	Genbank
			CASK	LymnCASK	AAO83853.1	Genbank		Candidatus Atelocyanobacterium thalassa	cyanobacterium	Cyanobacteria	GMP Kinase	CyanobGUK	WP_012954113.1	Genbank
Mus musculus	house mouse	Vertebrata, mammalia	CACNB	MusCACNB1	EDL16111.1	Genbank		Synechococcus elongatus		Cyanobacteria	GMP Kinase	SyneGUK	WP_011242672.1	Genbank
			CARMA	MusCARMA3	P58660.1	Genbank		Brachyspira hyodysenteriae		Spirochaetes	GMP Kinase	BrachyGUK	WP_012670217.1	Genbank
			CARMA	MusCARMA1	BAC36069.1	Genbank		Lepeophtheirus salmonis	salmon louse	Arthropoda	GMP Kinase	LepeoGUK	ACO12190.1	Genbank
			CARMA	MusCARMA2	XP_006532440.1	Genbank		Branchiostoma floridae	florida lancelet	Chordata, cephalochordata	GMP Kinase	BranchGUK	XP_002605108.1	Genbank
			GMP Kinase	MusGUK	NP_001152882.1	Genbank					MPP	BranchMPP5	XP_002610256.1	Genbank
			MPP	MusMPP4	AAH61694.2	Genbank					MPP	BranchMPP2	XP_002598010.1	Genbank
			MPP	MusMPP7	XP_006526391.1	Genbank					Dlg	BranchioDL	XP_002598761.1	Genbank
			MPP	MusMPP3	XP_006532202.1	Genbank		Neurospora crassa	red bread mold	Ascomycota	GMP Kinase	NeuroGUK	EAA33326.2	Genbank
			MPP	MusMPP5	XP_006516162.1	Genbank		Amphimedon queenslandica		Porifera	GMP Kinase	AmphiGUK	XP_003387740.1	Genbank
			MPP	MusMPP6	AAD45009.1	Genbank					Dlg	AmphiDLG	XP_003391362.1	Genbank
			MPP	MusMPP2	XP_006533750.1	Genbank		Monosiga brevicollis		Filozoa, choanoflagelleta	GMP Kinase	MonoGUK	XP_001748709.1	Genbank
			CASK	MusCASK	CAA76647.1	Genbank					Dlg	MonosigaDL	XP_001743865.1	Genbank
			MPP	MusMPP1	NP_032647.1	Genbank		Bombyx mori	silkworm	Arthropoda	GMP Kinase	BomGUK	NP_001040302.1	Genbank
			Dlg	MouseDlg3	NP_001171251.1	Genbank		Homarus americanus	american lobster	Arthropoda	GMP Kinase	LobsterGUK	EX471111.1	Genbank
			Dlg	MouseDlg4	EDL12524.1	Genbank		Talaromyces marneffei ATCC 18224	penicillum	Ascomycota	GMP Kinase	PeniGUK	XP_002151796.1	Genbank
			Dlg	MouseDlg1	AAC31653.1	Genbank		Candida albicans WO-1		Ascomycota	GMP Kinase	CandGUK	EEQ46401.1	Genbank
			Dlg	MouseDlg2	NP_001229976.1	Genbank		Zygosaccharomyces rouxii CBS 732	penicillum	Ascomycota	GMP Kinase	Zygosaccha	XP_002497027.1	Genbank
			Dlg5	Mus	BAB30534.1	Genbank		Komagataella pastoris	pichia pastoris	Ascomycota	GMP Kinase	PichiaGUK	XP_002491978.1	Genbank
			ZO	MusZO1	BAA03274.1	Genbank		Aspergillus fumigatus Af293		Ascomycota	GMP Kinase	Apsergillu	XP_752251.1	Genbank
			ZO	MusZO2	NP_035727.2	Genbank		Kluyveromyces lactis NRRL Y-1140		Ascomycota	GMP Kinase	Kluyveromy	XP_451606.2	Genbank
			ZO	MusZO3	XP_006513772.1	Genbank		Saccharomyces cerevisiae S288c	brewer's yeast	Ascomycota	GMP Kinase	YeastGUK	NP_010742.1	Genbank
Drosophila melanogaster	fruit fly	Arthropoda	CACNB	FlyCACNB1	NP_001260377.1	Genbank		Aplysia californica	sea slug	Mollusca	GMP Kinase	AplysiaGUK	EB325482.1	Genbank
			GMP Kinase	FlyGUK	NP_648408.1	Genbank					Dlg	Aplysiacal	NP_001191484.1	Genbank
			MPP	FlyMPP5	AAR82754.1	Genbank		Saccoglossus kowalevskii	acorn worm	Hemichordata	GMP Kinase	SaccoGUK	XP_002737679.1	Genbank
			CASK	FlyCASK	NP_732662.2	Genbank					Dlg	Saccogloss	ADB22636.1	Genbank
			MPP	FlyMPP7	NP_001286309.1	Genbank		Capitella teleta	polychaete worm	Annelida	GMP Kinase	CapitellaG	ELU10045.1	Genbank
			Dlg	FlyDlg1	AAL39553.1	Genbank					Dlg	CapitellaC	ELU16460.1	Genbank
			Dlg5	flyDLG5	NP_001260385.1	Genbank					Dlg5	CaptellaD	ELT92714.1	Genbank
			Dlg5	FlyZO1	AAK93389.1	Genbank					ZO	CapitellaZ	ELU09381.1	Genbank
Tribolium castaneum	red flour beetle	Arthropoda	CACNB	TriboCACNB	XP_008194397.1	Genbank		Eptatretus stoutii	pacific hagfish		GMP Kinase	HagfishGUK	BJ650728.1	Genbank
Apis mellifera	western honey bee	Arthropoda	CACNB	beeCACNB1	XP_006560409.1	Genbank		Lethenteron camtschaticum	arctic lamprey		GMP Kinase	LampreyGUK	DC615446.1	Genbank
			MPP	ApisMPP	XP_006570377.1	Genbank		Squalus acanthias	dogfish shark	Chordata, Chondrichthyes	GMP Kinase	DogfishGUK	ctg22149	SkateBase
			Dlg5	ApisMelDLG	XP_006569218.1	Genbank					Dlg5	DogfishDLG	ctg15832	SkateBase
Homo sapiens	human	Vertebrata, mammalia	CARMA	HomoCARMA3	BAH12273.1	Genbank		Agrobacterium		Proteobacteria	GMP Kinase	AgroGUK	WP_007702513.1	Genbank
			CARMA	HomoCARMA1	AAL34460.1	Genbank		Sinorhizobium	rhizobia	Proteobacteria	GMP Kinase	SinoGUK	WP_011974957.1	Genbank
			CARMA	HomoCARMA2	NP_077015.2	Genbank		Halothermothrix orenii		Firmicutes	GMP Kinase	HaloGUK	WP_012635923.1	Genbank
			GMP Kinase	HomoGUK	AAQ02435.1	Genbank		Escherichia coli		Proteobacteria	GMP Kinase	EcoliGUK	WP_001618632.1	Genbank
			MPP	HomoMPP4	EAW70289.1	Genbank		Shigella boydii		Proteobacteria	GMP Kinase	ShigellaGU	WP_004994980.1	Genbank
			MPP	HomoMPP7	EAW86046.1	Genbank		Enterobacter sp. 638		Proteobacteria	GMP Kinase	Enterobact	WP_011915359.1	Genbank
			MPP	HomoMPP3	XP_006721980.1	Genbank		Salmonella enterica		Proteobacteria	GMP Kinase	Salmonella	WP_000046969.1	Genbank
			MPP	HomoMPP5	CAH56281.1	Genbank		Neisseria subflava		Proteobacteria	GMP Kinase	NeisseriaG	WP_004519394.1	Genbank
			MPP	HomoMPP6	XP_005249832.1	Genbank		Desulfurobacterium thermolithotrophum		Aquificae	GMP Kinase	DesulfGUK	WP_013637795.1	Genbank
			MPP	HomoMPP2	BAG61470.1	Genbank		Thermovibrio ammonificans		Aquificae	GMP Kinase	Thermovibr	WP_013538151.1	Genbank
			CASK	HomoCASK	1KGD_A	Genbank		Loa Loa	eye worm	Nematoda	CASK	LoaLoaCASK	XP_003143929.1	Genbank
			MPP	HomoMPP1	3NEY_A	Genbank		Leucoraja erinacea	little skate	Chordata, Chondrichthyes	CASK	LeucCASK	ctg67297	SkateBase
			Dlg	homoDlg3	NP_001159750.1	Genbank					Dlg	LeucoDlg1	ctg12488	SkateBase
			Dlg	HomoDlg4	AAH40533.1	Genbank					Dlg	Skate2	ctg22079	SkateBase
			Dlg	HomoDlg1	CAD38582.2	Genbank		Dasypus novemcinctus	nine-banded armidillo	Vertebrata, mammalia	MPP	ArmidiMPP	XP_004480905.1	Genbank
			Dlg	HomoDlg2	XP_003129759.3	Genbank		Capsaspora owczarzaki		Opisthokonta, Filsterea	Dlg	Capsaspora	XP_004349749.1	Genbank
			Dlg5	HomoDLG5	BAG37308.1	Genbank		Salpingoeca rosetta		Opisthokonta, choanoflagelleta	Dlg	Srosetta	XP_004997111.1	Genbank
			ZO	HomoZO2	AAD56219.2	Genbank		Oscarella lobularis	flesh sponge	Porifera	Dlg	OscarellaD	AM763286.1	Genbank
			ZO	HomoZO3	BAB55020.1	Genbank		Sus scrofa	wild boar	Chordata, mammalia	Dlg	PigDLG3	XP_003484170.1	Genbank
Tetraodon nigroviridis	green spotted puffer	Vertebrata	CARMA	TetraCARMA	CAF95531.1	Genbank					Dlg	PigDLG1	XP_005897895.1	Genbank
			CARMA	TetraoCARM	CAF91731.1	Genbank					Dlg	PigDLG2	XP_003129759.3	Genbank
			MPP	TetraoMPP4	CAG10306.1	Genbank		Equus caballus	horse	Chordata, mammalia	Dlg	HorseDlg4	XP_001498988	Genbank
			MPP	TetraoMPP7	CAF98752.1	Genbank					Dlg	HorseDlg1	CAD38582.2	Genbank
			MPP	TetraoMPP5	CAG03545.1	Genbank					Dlg	HorseDlg2	XP_003365415.1	Genbank
			MPP	TetraoMPP2	CAG02075.1	Genbank		Pediculus humanus corporis	body louse	Arthropoda	Dlg	Pediculus	XP_002432243.1	Genbank
			CASK	TetraCASK	CAG06710.1	Genbank		Daphnia pulex	water flea	Arthropoda	Dlg	Daphniadlg	EFX75703.1	Genbank
			MPP	TetraoMPP1	CAG01565.1	Genbank					Dlg5	DaphniaDLG	EFX81288.1	Genbank
			Dlg	TetraoDLG3	CAG09800.1	Genbank		Idiosepius paradoxus	northern pigmy squid	Mollusca	Dlg	SquidDLG	DB915272.1	Genbank
			Dlg	TetraDlg4	CAG00581.1	Genbank		Lottia gigantea	giant owl limpet	Mollusca	Dlg	Lottia	XP_009047619.1	Genbank
			Dlg5	tetraodonD	CAF98636.1	Genbank		Alvinella pompejana	pompeii worm	Annelida	Dlg5	AlvinellaP	TERA13701	Alvinella pompejana project
			ZO	TetraoZO3	CAG04855.1	Genbank		Taeniopygia guttata	zebra finch	Chordata	Dlg5	FinchDLG5	XP_002192279.2	Genbank
Danio rerio	zebrafish	Vertebrata	CARMA	DanioCARMA	XP_685144.6	Genbank		Oncorhynchus mykiss	rainbow trout	Chordata	Dlg5	TroutDLG5	CDQ63988.1	Genbank
			GMP Kinase	DanioGUK	XP_005166853.1	Genbank		Camponotus floridanus	florida carpenter ant	Arthropoda	ZO	FlorAntZO	EFN63382.1	Genbank
			MPP	DanioMPP4	XP_684526.5	Genbank		Aedes aegypti	yellow fever mosquito	Arthropoda	ZO	EgyMozZO	XP_001656413.1	Genbank
			MPP	DanioMPP7	NP_571051.1	Genbank		Halocynthia roretzi	sea pineapple	Chordata, Tunicata	ZO	Halocynthi	AV386449.1	Genbank
			MPP	DanioMPP3	XP_700838.5	Genbank		Astyanax mexicanus	mexican tetra	Chordata	ZO	MinnowZO	XP_007246682.1	Genbank
			MPP	DanioMPP5	Q8JHF4.2	Genbank
			MPP	DanioMPP2	NP_001103181.1	Genbank
			MPP	DanioMPP6	AAI71539.1	Genbank
			CASK	DanioCASK	NP_694420.1	Genbank
			MPP	DanioMPP1	NP_999857.1	Genbank
			Dlg	DanioDlg3	XP_005173330.1	Genbank
			Dlg	DanioDlg4	NP_999893.1	Genbank
			Dlg	DanioDlg1	XP_005165973.1	Genbank
			Dlg	DanioDlg2	XP_005172761.1	Genbank
			Dlg5	DanioDLG5	XP_005156738.1	Genbank
			ZO	DanioZO1	XP_005168993.1	Genbank
			ZO	DanioZO2	NP_001188500.1	Genbank
			ZO	DanioZO3	XP_005170498.1	Genbank
