# Supplementary material for: Evolution of an ancient protein function involved in organized multicellularity in animals
Source: eLife. 2016 Jan 7;5:e10147. doi: 10.7554/eLife.10147 (PMC4718807; doi:10.7554/eLife.10147)
Supplement: Figure 1—source data 2. — DOI: http://dx.doi.org/10.7554/eLife.10147.005 [file elife-10147-fig1-data2.xlsx]

## Sheet: WT
Position	AA		PP	Ex. Error	Post. Prob.									1	99-90%	89-80	79-70	69-60	59-50	49-40	39-30	29-20	19-10	9 thru 0
1	A		0.924	0.076	50 A 0.924 K 0.025 S 0.013 Q 0.010 R 0.007 T 0.007 G 0.005 M 0.005 E 0.004 N 0.001										1
2	P		0.868	0.132	51 P 0.868 S 0.077 R 0.013 K 0.008 A 0.007 G 0.007 N 0.007 H 0.003 L 0.003 Q 0.003 T 0.003 E 0.002 D 0.001											1
3	R	1	1	0	52 R 1.000									1
4	P	1	1	0	53 P 1.000									1
5	V		0.951	0.049	54 V 0.951 I 0.043 L 0.006										1
6	V		1	0	55 V 1.000						Node 348			1
7	L		0.962	0.038	56 L 0.962 I 0.037						AncGK0				1
8	S	1	0.992	0.008	58 S 0.992 C 0.007										1
9	G	1	1	0	59 G 1.000									1
10	P	1	1	0	60 P 1.000									1
11	S	1	1	0	61 S 1.000									1
12	G	1	1	0	62 G 1.000									1
13	S		0.976	0.024	63 S 0.976 T 0.022 A 0.002										1
14	G	1	1	0	64 G 1.000									1
15	K	1	1	0	65 K 1.000									1
16	S	1	1	0	66 S 1.000									1
17	T	1	1	0	67 T 1.000									1
18	L	1	1	0	68 L 1.000									1
19	L	1	0.993	0.007	69 L 0.993 I 0.007 V 0.001										1
20	K	1	1	0	72 K 1.000									1
21	K		0.501	0.499	73 K 0.501 R 0.499														1
22	L	1	1	0	74 L 1.000									1
23	L		0.509	0.491	75 L 0.509 F 0.458 M 0.031 I 0.001														1
24	K		0.923	0.077	76 K 0.923 Q 0.026 E 0.022 A 0.021 N 0.002 S 0.002 R 0.002 T 0.001										1
25	E	1	0.999	0.001	79 E 0.999										1
26	F		0.979	0.021	80 F 0.979 Y 0.021										1
27	P	1	1	0	81 P 1.000									1
28	D	1	0.991	0.009	83 D 0.991 N 0.008 E 0.001										1
29	E		0.507	0.493	84 E 0.507 K 0.168 T 0.080 N 0.072 Q 0.061 D 0.033 H 0.033 V 0.014 R 0.010 A 0.008 S 0.008 Y 0.003 I 0.001														1
30	F	1	1	0	85 F 1.000									1
31	G	1	1	0	86 G 1.000									1
32	F	1	1	0	87 F 1.000									1
33	S	1	1	0	88 S 1.000									1
34	V	1	1	0	89 V 1.000									1
35	S	1	1	0	90 S 1.000									1
36	H	1	1	0	91 H 1.000									1
37	T	1	1	0	92 T 1.000									1
38	T	1	1	0	93 T 1.000									1
39	R	1	1	0	94 R 1.000									1
40	K	1	0.997	0.003	95 K 0.997 Q 0.001 S 0.001 R 0.001										1
41	P	1	1	0	98 P 1.000									1
42	R	1	1	0	99 R 1.000									1
43	P	1	1	0	100 P 1.000									1
44	G	1	1	0	101 G 1.000									1
45	E	1	1	0	102 E 1.000									1
46	V	1	0.999	0.001	103 V 0.999 I 0.001										1
47	N		0.985	0.015	104 N 0.985 D 0.012 H 0.003										1
48	G	1	1	0	105 G 1.000									1
49	K		0.881	0.119	106 K 0.881 R 0.119											1
50	D	1	0.999	0.001	107 D 0.999 E 0.001										1
51	Y	1	1	0	108 Y 1.000									1
52	Y		0.631	0.369	109 Y 0.631 H 0.369													1
53	F	1	1	0	110 F 1.000									1
54	V	1	0.994	0.006	111 V 0.994 T 0.004 I 0.002										1
55	T	1	0.995	0.005	114 T 0.995 S 0.005										1
56	R	1	0.996	0.004	115 R 0.996 K 0.004										1
57	E		0.926	0.074	117 E 0.926 D 0.074										1
58	E	1	0.999	0.001	118 E 0.999 D 0.001										1
59	M	1	1	0	119 M 1.000									1
60	E	1	1	0	122 E 1.000									1
61	Q		0.753	0.247	125 Q 0.753 K 0.135 E 0.081 R 0.029 A 0.001 S 0.001												1
62	A		0.758	0.242	126 A 0.758 M 0.203 G 0.022 S 0.005 E 0.003 L 0.003 D 0.002 N 0.001 Q 0.001 T 0.001 V 0.001												1
63	I	1	1	0	127 I 1.000									1
64	E		0.858	0.142	128 E 0.858 K 0.090 D 0.033 Q 0.015 N 0.002 A 0.001 S 0.001											1
65	K		0.965	0.035	129 K 0.965 E 0.015 Q 0.009 R 0.005 N 0.003 A 0.002									1
66	G	1	1	0	130 G 1.000									1
67	E	1	0.998	0.002	131 E 0.998 D 0.001 K 0.001 Q 0.001										1
68	F	1	1	0	132 F 1.000									1
69	I	1	1	0	133 I 1.000									1
70	E	1	1	0	134 E 1.000									1
71	H		0.849	0.151	135 H 0.849 Y 0.104 T 0.015 W 0.013 S 0.012 R 0.002 A 0.001 F 0.001 N 0.001 Q 0.001											1
72	A	1	1	0	137 A 1.000									1
73	E	1	0.994	0.006	138 E 0.994 Q 0.006										1
74	F		0.985	0.015	139 F 0.985 Y 0.015										1
75	S	1	1	0	140 S 1.000									1
76	G	1	1	0	141 G 1.000									1
77	N	1	1	0	142 N 1.000									1
78	L	1	0.992	0.008	143 L 0.992 M 0.007										1
79	Y	1	1	0	146 Y 1.000									1
80	G	1	1	0	147 G 1.000									1
81	T	1	1	0	151 T 1.000									1
82	S	1	1	0	152 S 1.000									1
83	K	1	0.999	0.001	153 K 0.999										1
84	K	1	0.994	0.006	154 K 0.994 Q 0.005 R 0.001										1
85	A	1	1	0	155 A 1.000									1
86	V	1	1	0	156 V 1.000									1
87	Q		0.842	0.158	157 Q 0.842 K 0.078 R 0.052 E 0.027 A 0.001											1
88	D	1	0.993	0.007	158 D 0.993 E 0.005 N 0.001										1
89	V	1	1	0	159 V 1.000									1
90	Q		0.885	0.115	160 Q 0.885 L 0.028 A 0.027 K 0.027 V 0.011 M 0.007 E 0.004 S 0.003 R 0.003 T 0.003 I 0.002											1
91	S		0.761	0.239	161 S 0.761 A 0.104 E 0.043 N 0.043 D 0.040 K 0.004 Q 0.003 T 0.001												1
92	Q		0.905	0.095	163 Q 0.905 K 0.072 N 0.021 E 0.001 S 0.001										1
93	G		1	0	165 G 1.000									1
94	K	1	0.996	0.004	167 K 0.996 R 0.004										1
95	I	1	0.998	0.002	168 I 0.998 V 0.002										1
96	C	1	1	0	169 C 1.000									1
97	I	1	0.997	0.003	170 I 0.997 V 0.003										1
98	L	1	1	0	171 L 1.000									1
99	D	1	1	0	172 D 1.000									1
100	I	1	1	0	176 I 1.000									1
101	D	1	1	0	177 D 1.000									1
102	M	1	1	0	178 M 1.000									1
103	Q	1	1	0	181 Q 1.000									1
104	G	1	1	0	192 G 1.000									1
105	V	1	1	0	193 V 1.000									1
106	K	1	0.999	0.001	194 K 0.999 R 0.001										1
107	N		0.655	0.345	195 N 0.655 Q 0.215 S 0.119 K 0.005 T 0.003 E 0.001 H 0.001 R 0.001												1
108	I		0.99	0.01	196 I 0.990 V 0.010							Note: AncGK0 sequence			1
109	K	1	1	0	199 K 1.000									1
110	K	1	0.999	0.001	200 K 0.999 E 0.001										1
111	T	1	1	0	201 T 1.000									1
112	D	1	0.996	0.004	203 D 0.996 E 0.004										1
113	L	1	1	0	204 L 1.000									1
114	N	1	1	0	205 N 1.000									1
115	P	1	1	0	206 P 1.000									1
116	I		0.535	0.465	207 I 0.535 L 0.452 V 0.008 M 0.003 R 0.002														1
117	Y	1	0.999	0.001	208 Y 0.999 F 0.001										1
118	I		0.977	0.023	209 I 0.977 V 0.023										1
119	F	1	1	0	210 F 1.000									1
120	I	1	1	0	211 I 1.000									1
121	Q		0.8	0.2	212 Q 0.800 K 0.184 A 0.013 E 0.001 R 0.001											1
122	P	1	1	0	213 P 1.000									1
123	P	1	1	0	214 P 1.000									1
124	S	1	1	0	215 S 1.000									1
125	M		0.615	0.385	216 M 0.615 I 0.234 L 0.149 V 0.003													1
126	E	1	1	0	217 E 1.000									1
127	E	1	0.997	0.003	218 E 0.997 A 0.001 D 0.001										1
128	L	1	1	0	219 L 1.000									1
129	E	1	1	0	236 E 1.000									1
130	K	1	0.999	0.001	237 K 0.999										1
131	R	1	1	0	238 R 1.000									1
132	L	1	1	0	239 L 1.000									1
133	R	1	0.999	0.001	242 R 0.999										1
134	G		0.878	0.122	243 G 0.878 S 0.108 A 0.012 N 0.002											1
135	R	1	1	0	244 R 1.000									1
136	G	1	0.996	0.004	247 G 0.996 N 0.002										1
137	T	1	1	0	250 T 1.000									1
138	E	1	0.998	0.002	251 E 0.998 D 0.002										1
139	T	1	1	0	252 T 1.000									1
140	E	1	1	0	253 E 1.000									1
141	E	1	1	0	254 E 1.000									1
142	S	1	1	0	255 S 1.000									1
143	L	1	0.999	0.001	256 L 0.999										1
144	Q		0.787	0.213	257 Q 0.787 R 0.122 K 0.090												1
145	K	1	1	0	258 K 1.000									1
146	R	1	1	0	262 R 1.000									1
147	L	1	1	0	265 L 1.000									1
148	A		0.93	0.07	268 A 0.930 S 0.042 E 0.011 D 0.006 T 0.006 N 0.004 K 0.002 Q 0.001										1
149	T		0.604	0.396	269 T 0.604 A 0.386 S 0.003 Q 0.002 V 0.002 K 0.001 N 0.001													1
150	A	1	1	0	270 A 1.000									1
151	K		0.637	0.363	271 K 0.637 R 0.351 Q 0.008 H 0.002 A 0.001													1
152	E		0.621	0.379	272 E 0.621 K 0.125 A 0.120 Q 0.040 S 0.039 N 0.031 D 0.018 R 0.003 T 0.002													1
153	E	1	1	0	274 E 1.000									1
154	M		0.942	0.058	275 M 0.942 L 0.058										1
155	E	1	0.999	0.001	280 E 0.999										1
156	Y	1	1	0	281 Y 1.000									1
157	G		0.696	0.304	282 G 0.696 A 0.258 S 0.045													1
158	K		0.599	0.401	283 K 0.599 Q 0.338 E 0.062 R 0.001														1
159	E		0.484	0.516	284 E 0.484 T 0.268 K 0.136 Q 0.059 N 0.039 S 0.008 D 0.004 A 0.001 H 0.001 R 0.001															1
160	P	1	0.994	0.006	285 P 0.994 E 0.002 A 0.001 S 0.001										1
161	G	1	1	0	286 G 1.000									1
162	A		0.49	0.51	287 A 0.490 S 0.353 N 0.120 T 0.022 V 0.009 E 0.001 D 0.001 I 0.001 K 0.001															1
163	F	1	1	0	290 F 1.000									1
164	D	1	1	0	291 D 1.000									1
165	H		0.952	0.048	292 H 0.952 K 0.034 Q 0.007 R 0.005 N 0.002										1
166	I		0.627	0.373	293 I 0.627 V 0.373													1
167	I	1	0.993	0.007	294 I 0.993 V 0.007										1
168	V	1	0.997	0.003	298 V 0.997 I 0.003										1
169	N	1	1	0	299 N 1.000									1
170	D	1	1	0	300 D 1.000									1
171	D		0.987	0.013	301 D 0.987 N 0.011 E 0.001										1
172	L	1	1	0	305 L 1.000									1
173	E		0.787	0.213	306 E 0.787 D 0.213												1
174	K		0.822	0.178	307 K 0.822 E 0.114 T 0.048 Q 0.006 A 0.005 N 0.002 R 0.002 D 0.001 S 0.001											1
175	A	1	1	0	308 A 1.000									1
176	Y	1	1	0	309 Y 1.000									1
177	E		0.91	0.09	310 E 0.910 Q 0.030 K 0.024 D 0.013 N 0.010 S 0.007 A 0.005 G 0.001										1
178	E		0.687	0.313	311 E 0.687 K 0.286 Q 0.026 D 0.001													1
179	L	1	1	0	312 L 1.000									1
180	K	1	0.999	0.001	313 K 0.999 R 0.001										1
181	D		0.644	0.356	314 D 0.644 E 0.287 S 0.043 A 0.012 N 0.009 Q 0.003 G 0.001 K 0.001													1
182	F		0.978	0.022	315 F 0.978 I 0.018 L 0.002 V 0.002 Y 0.001										1
183	I		0.976	0.024	316 I 0.976 L 0.014 V 0.010										1
184	I		0.48	0.52	317 I 0.480 M 0.295 V 0.182 T 0.034 L 0.009															1
185	Q		0.548	0.452	318 Q 0.548 E 0.400 K 0.038 D 0.009 A 0.001 N 0.001 S 0.001 R 0.001 T 0.001														1
186	E	1	0.998	0.002	319 E 0.998 Q 0.001										1
187	K		0.686	0.314	320 K 0.686 I 0.204 Q 0.028 E 0.024 V 0.023 R 0.010 L 0.006 N 0.006 S 0.004 T 0.004 M 0.003 A 0.001													1
		131	Average	Std Dev		Expected Errors								98	55	9	6	10	6	3	0	0	0	0
		0.700535	0.937348	0.132963		11.716							187	0.524064	0.294118	0.0481283	0.0320856	0.0534759	0.0320856	0.0160428	0	0	0	0
		Residues over 99% confidence												100	99-90	89-80	79-70	69-60	59-50	49-40
															Over 80%			Under 80%			Average %		Median %
			4.78893e-07	-14.5518											162	residues		25	Residues		0.937348		1
															86.631	%		13.369	%
			Total PP

## Sheet: AltAll
Alternate Ancestor AncGK0
Position	AA	Alt PP		Alt PP	Post. Prob.
1	M	0.2		0.25
2	A	0.924		0.924	50 A 0.924 K 0.025 S 0.013 Q 0.010 R 0.007 T 0.007 G 0.005 M 0.005 E 0.004 N 0.001
3	P	0.868		0.868	51 P 0.868 S 0.077 R 0.013 K 0.008 A 0.007 G 0.007 N 0.007 H 0.003 L 0.003 Q 0.003 T 0.003 E 0.002 D 0.001
4	R	1		1	52 R 1.000
5	P	1		1	53 P 1.000
6	V	0.951		0.951	54 V 0.951 I 0.043 L 0.006
7	V	1		1	55 V 1.000
8	L	0.962		0.962	56 L 0.962 I 0.037
9	S	0.992		0.992	58 S 0.992 C 0.007
10	G	1		1	59 G 1.000					Purpose: AncGK0 alternative ancestor with all residues under 80% replaced with next likely AA that is over 25% alternate posterior probability
11	P	1		1	60 P 1.000
12	S	1		1	61 S 1.000					Bold: Next likely alternate residue with PP over 25%
13	G	1		1	62 G 1.000					X'd = Alternate residue over 20%
14	S	0.976		0.976	63 S 0.976 T 0.022 A 0.002
15	G	1		1	64 G 1.000					15 residues changed to alternate amino acid
16	K	1		1	65 K 1.000
17	S	1		1	66 S 1.000
18	T	1		1	67 T 1.000					Name: AltAncGK0All 25%
19	L	1		1	68 L 1.000
20	L	0.993		0.993	69 L 0.993 I 0.007 V 0.001
21	K	1		1	72 K 1.000
22	R	0.499	1	0.499	73 K 0.501 R 0.499
23	L	1		1	74 L 1.000
24	F	0.458	1	0.458	75 L 0.509 F 0.458 M 0.031 I 0.001
25	K	0.923		0.923	76 K 0.923 Q 0.026 E 0.022 A 0.021 N 0.002 S 0.002 R 0.002 T 0.001
26	E	0.999		0.999	79 E 0.999
27	F	0.979		0.979	80 F 0.979 Y 0.021
28	P	1		1	81 P 1.000
29	D	0.991		0.991	83 D 0.991 N 0.008 E 0.001
30	E	0.507		0.507	84 E 0.507 K 0.168 T 0.080 N 0.072 Q 0.061 D 0.033 H 0.033 V 0.014 R 0.010 A 0.008 S 0.008 Y 0.003 I 0.001
31	F	1		1	85 F 1.000
32	G	1		1	86 G 1.000
33	F	1		1	87 F 1.000
34	S	1		1	88 S 1.000
35	V	1		1	89 V 1.000
36	S	1		1	90 S 1.000
37	H	1		1	91 H 1.000
38	T	1		1	92 T 1.000
39	T	1		1	93 T 1.000
40	R	1		1	94 R 1.000
41	K	0.997		0.997	95 K 0.997 Q 0.001 S 0.001 R 0.001
42	P	1		1	98 P 1.000
43	R	1		1	99 R 1.000
44	P	1		1	100 P 1.000
45	G	1		1	101 G 1.000
46	E	1		1	102 E 1.000
47	V	0.999		0.999	103 V 0.999 I 0.001
48	N	0.985		0.985	104 N 0.985 D 0.012 H 0.003
49	G	1		1	105 G 1.000
50	K	0.881		0.881	106 K 0.881 R 0.119
51	D	0.999		0.999	107 D 0.999 E 0.001
52	Y	1		1	108 Y 1.000
53	H	0.369	1	0.369	109 Y 0.631 H 0.369
54	F	1		1	110 F 1.000
55	V	0.994		0.994	111 V 0.994 T 0.004 I 0.002
56	T	0.995		0.995	114 T 0.995 S 0.005
57	R	0.996		0.996	115 R 0.996 K 0.004
58	E	0.926		0.926	117 E 0.926 D 0.074
59	E	0.999		0.999	118 E 0.999 D 0.001
60	M	1		1	119 M 1.000
61	E	1		1	122 E 1.000
62	Q	0.753		0.753	125 Q 0.753 K 0.135 E 0.081 R 0.029 A 0.001 S 0.001
63	M	0.203	x	0.758	126 A 0.758 M 0.203 G 0.022 S 0.005 E 0.003 L 0.003 D 0.002 N 0.001 Q 0.001 T 0.001 V 0.001
64	I	1		1	127 I 1.000
65	E	0.858		0.858	128 E 0.858 K 0.090 D 0.033 Q 0.015 N 0.002 A 0.001 S 0.001
66	K	0.965		0.965	129 K 0.965 E 0.015 Q 0.009 R 0.005 N 0.003 A 0.002
67	G	1		1	130 G 1.000
68	E	0.998		0.998	131 E 0.998 D 0.001 K 0.001 Q 0.001
69	F	1		1	132 F 1.000
70	I	1		1	133 I 1.000
71	E	1		1	134 E 1.000
72	H	0.849		0.849	135 H 0.849 Y 0.104 T 0.015 W 0.013 S 0.012 R 0.002 A 0.001 F 0.001 N 0.001 Q 0.001
73	A	1		1	137 A 1.000
74	E	0.994		0.994	138 E 0.994 Q 0.006
75	F	0.985		0.985	139 F 0.985 Y 0.015
76	S	1		1	140 S 1.000
77	G	1		1	141 G 1.000
78	N	1		1	142 N 1.000
79	L	0.992		0.992	143 L 0.992 M 0.007
80	Y	1		1	146 Y 1.000
81	G	1		1	147 G 1.000
82	T	1		1	151 T 1.000
83	S	1		1	152 S 1.000
84	K	0.999		0.999	153 K 0.999
85	K	0.994		0.994	154 K 0.994 Q 0.005 R 0.001
86	A	1		1	155 A 1.000
87	V	1		1	156 V 1.000
88	Q	0.842		0.842	157 Q 0.842 K 0.078 R 0.052 E 0.027 A 0.001
89	D	0.993		0.993	158 D 0.993 E 0.005 N 0.001
90	V	1		1	159 V 1.000
91	Q	0.885		0.885	160 Q 0.885 L 0.028 A 0.027 K 0.027 V 0.011 M 0.007 E 0.004 S 0.003 R 0.003 T 0.003 I 0.002
92	S	0.761		0.761	161 S 0.761 A 0.104 E 0.043 N 0.043 D 0.040 K 0.004 Q 0.003 T 0.001
93	Q	0.905		0.905	163 Q 0.905 K 0.072 N 0.021 E 0.001 S 0.001
94	G	1		1	165 G 1.000
95	K	0.996		0.996	167 K 0.996 R 0.004
96	I	0.998		0.998	168 I 0.998 V 0.002
97	C	1		1	169 C 1.000
98	I	0.997		0.997	170 I 0.997 V 0.003
99	L	1		1	171 L 1.000
100	D	1		1	172 D 1.000
101	I	1		1	176 I 1.000
102	D	1		1	177 D 1.000
103	M	1		1	178 M 1.000
104	Q	1		1	181 Q 1.000
105	G	1		1	192 G 1.000
106	V	1		1	193 V 1.000
107	K	0.999		0.999	194 K 0.999 R 0.001
108	Q	0.215	x	0.655	195 N 0.655 Q 0.215 S 0.119 K 0.005 T 0.003 E 0.001 H 0.001 R 0.001
109	I	0.99		0.99	196 I 0.990 V 0.010
110	K	1		1	199 K 1.000
111	K	0.999		0.999	200 K 0.999 E 0.001
112	T	1		1	201 T 1.000
113	D	0.996		0.996	203 D 0.996 E 0.004
114	L	1		1	204 L 1.000
115	N	1		1	205 N 1.000
116	P	1		1	206 P 1.000
117	L	0.452	1	0.452	207 I 0.535 L 0.452 V 0.008 M 0.003 R 0.002
118	Y	0.999		0.999	208 Y 0.999 F 0.001
119	I	0.977		0.977	209 I 0.977 V 0.023
120	F	1		1	210 F 1.000
121	I	1		1	211 I 1.000
122	Q	0.8		0.8	212 Q 0.800 K 0.184 A 0.013 E 0.001 R 0.001
123	P	1		1	213 P 1.000
124	P	1		1	214 P 1.000
125	S	1		1	215 S 1.000
126	I	0.234	x	0.615	216 M 0.615 I 0.234 L 0.149 V 0.003
127	E	1		1	217 E 1.000
128	E	0.997		0.997	218 E 0.997 A 0.001 D 0.001
129	L	1		1	219 L 1.000
130	E	1		1	236 E 1.000
131	K	0.999		0.999	237 K 0.999
132	R	1		1	238 R 1.000
133	L	1		1	239 L 1.000
134	R	0.999		0.999	242 R 0.999
135	G	0.878		0.878	243 G 0.878 S 0.108 A 0.012 N 0.002
136	R	1		1	244 R 1.000
137	G	0.996		0.996	247 G 0.996 N 0.002
138	T	1		1	250 T 1.000
139	E	0.998		0.998	251 E 0.998 D 0.002
140	T	1		1	252 T 1.000
141	E	1		1	253 E 1.000
142	E	1		1	254 E 1.000
143	S	1		1	255 S 1.000
144	L	0.999		0.999	256 L 0.999
145	Q	0.787		0.787	257 Q 0.787 R 0.122 K 0.090
146	K	1		1	258 K 1.000
147	R	1		1	262 R 1.000
148	L	1		1	265 L 1.000
149	A	0.93		0.93	268 A 0.930 S 0.042 E 0.011 D 0.006 T 0.006 N 0.004 K 0.002 Q 0.001
150	A	0.386	1	0.386	269 T 0.604 A 0.386 S 0.003 Q 0.002 V 0.002 K 0.001 N 0.001
151	A	1		1	270 A 1.000
152	R	0.351	1	0.351	271 K 0.637 R 0.351 Q 0.008 H 0.002 A 0.001
153	E	0.621		0.621	272 E 0.621 K 0.125 A 0.120 Q 0.040 S 0.039 N 0.031 D 0.018 R 0.003 T 0.002
154	E	1		1	274 E 1.000
155	M	0.942		0.942	275 M 0.942 L 0.058
156	E				280 E 0.999
157	Y				281 Y 1.000
158	A	0.258	1	0.258	282 G 0.696 A 0.258 S 0.045
159	Q	0.338	1	0.338	283 K 0.599 Q 0.338 E 0.062 R 0.001
160	T	0.268	1	0.268	284 E 0.484 T 0.268 K 0.136 Q 0.059 N 0.039 S 0.008 D 0.004 A 0.001 H 0.001 R 0.001
161	P	0.994		0.994	285 P 0.994 E 0.002 A 0.001 S 0.001
162	G	1		1	286 G 1.000
163	S	0.353	1	0.353	287 A 0.490 S 0.353 N 0.120 T 0.022 V 0.009 E 0.001 D 0.001 I 0.001 K 0.001
164	F	1		1	290 F 1.000
165	D	1		1	291 D 1.000
166	H	0.952		0.952	292 H 0.952 K 0.034 Q 0.007 R 0.005 N 0.002
167	V	0.373	1	0.373	293 I 0.627 V 0.373
168	I	0.993		0.993	294 I 0.993 V 0.007
169	V	0.997		0.997	298 V 0.997 I 0.003
170	N	1		1	299 N 1.000
171	D	1		1	300 D 1.000
172	D	0.987		0.987	301 D 0.987 N 0.011 E 0.001
173	L	1		1	305 L 1.000
174	D	0.213	x	0.787	306 E 0.787 D 0.213
175	K	0.822		0.822	307 K 0.822 E 0.114 T 0.048 Q 0.006 A 0.005 N 0.002 R 0.002 D 0.001 S 0.001
176	A	1		1	308 A 1.000
177	Y	1		1	309 Y 1.000
178	E	0.91		0.91	310 E 0.910 Q 0.030 K 0.024 D 0.013 N 0.010 S 0.007 A 0.005 G 0.001
179	K	0.286	1	0.286	311 E 0.687 K 0.286 Q 0.026 D 0.001
180	L	1		1	312 L 1.000
181	K	0.999		0.999	313 K 0.999 R 0.001
182	E	0.287	1	0.287	314 D 0.644 E 0.287 S 0.043 A 0.012 N 0.009 Q 0.003 G 0.001 K 0.001
183	F	0.978		0.978	315 F 0.978 I 0.018 L 0.002 V 0.002 Y 0.001
184	I	0.976		0.976	316 I 0.976 L 0.014 V 0.010
185	M	0.295	1	0.295	317 I 0.480 M 0.295 V 0.182 T 0.034 L 0.009
186	E	0.4	1	0.4	318 Q 0.548 E 0.400 K 0.038 D 0.009 A 0.001 N 0.001 S 0.001 R 0.001 T 0.001
187	E	0.998		0.998	319 E 0.998 Q 0.001
188	I	0.204	x	0.686	320 K 0.686 I 0.204 Q 0.028 E 0.024 V 0.023 R 0.010 L 0.006 N 0.006 S 0.004 T 0.004 M 0.003 A 0.001
		0.905697		0.918843
			15
		AltAncGK0 25%		3.08787e-10	-21.8984	Times less likely than WT			1550.89
		AltAncGK0 20%		8.31255e-13	-27.8158				576109
			WT	4.78893e-07	-14.5518
								Changes from WT
		AltAncGK0 25%		3.08787e-10		-21.8984		15
		AltAncGK0 20%		8.31255e-13		-27.8158		20
			ML	4.78893e-07		-14.5518		0
						#NAME?
				#NAME?

## Sheet: WorstCase
Worst Ancestor
Position	AA		PP	Post. Prob.
1	N	1	0.001	50 A 0.924 K 0.025 S 0.013 Q 0.010 R 0.007 T 0.007 G 0.005 M 0.005 E 0.004 N 0.001
2	D	1	0.001	51 P 0.868 S 0.077 R 0.013 K 0.008 A 0.007 G 0.007 N 0.007 H 0.003 L 0.003 Q 0.003 T 0.003 E 0.002 D 0.001
3	R		1	52 R 1.000
4	P		1	53 P 1.000
5	L	1	0.006	54 V 0.951 I 0.043 L 0.006
6	V		1	55 V 1.000
7	I	1	0.037	56 L 0.962 I 0.037
8	C	1	0.007	58 S 0.992 C 0.007
9	G		1	59 G 1.000
10	P		1	60 P 1.000
11	S		1	61 S 1.000
12	G		1	62 G 1.000
13	A	1	0.002	63 S 0.976 T 0.022 A 0.002
14	K		1	64 G 1.000
15	S		1	65 K 1.000
16	T		1	66 S 1.000
17	L		1	67 T 1.000
18	L		1	68 L 1.000
19	V	1	0.001	69 L 0.993 I 0.007 V 0.001
20	K		1	72 K 1.000
21	R	1	0.499	73 K 0.501 R 0.499
22	L		1	74 L 1.000
23	I	1	0.001	75 L 0.509 F 0.458 M 0.031 I 0.001
24	T	1	0.001	76 K 0.923 Q 0.026 E 0.022 A 0.021 N 0.002 S 0.002 R 0.002 T 0.001
25	E	1	0.999	79 E 0.999
26	Y	1	0.021	80 F 0.979 Y 0.021
27	P		1	81 P 1.000
28	E	1	0.001	83 D 0.991 N 0.008 E 0.001
29	I	1	0.001	84 E 0.507 K 0.168 T 0.080 N 0.072 Q 0.061 D 0.033 H 0.033 V 0.014 R 0.010 A 0.008 S 0.008 Y 0.003 I 0.001
30	F		1	85 F 1.000
31	G		1	86 G 1.000
32	F		1	87 F 1.000
33	S		1	88 S 1.000
34	V		1	89 V 1.000
35	S		1	90 S 1.000
36	H		1	91 H 1.000
37	T		1	92 T 1.000
38	T		1	93 T 1.000
39	R		1	94 R 1.000
40	R	1	0.001	95 K 0.997 Q 0.001 S 0.001 R 0.001
41	P		1	98 P 1.000
42	R		1	99 R 1.000
43	P		1	100 P 1.000
44	G		1	101 G 1.000
45	E		1	102 E 1.000
46	I	1	0.001	103 V 0.999 I 0.001
47	H	1	0.003	104 N 0.985 D 0.012 H 0.003
48	G		1	105 G 1.000
49	R	1	0.119	106 K 0.881 R 0.119
50	E	1	0.001	107 D 0.999 E 0.001
51	Y		1	108 Y 1.000
52	H	1	0.369	109 Y 0.631 H 0.369
53	F		1	110 F 1.000
54	I	1	0.002	111 V 0.994 T 0.004 I 0.002
55	S	1	0.005	114 T 0.995 S 0.005
56	K	1	0.004	115 R 0.996 K 0.004
57	D	1	0.074	117 E 0.926 D 0.074
58	D	1	0.001	118 E 0.999 D 0.001
59	M		1	119 M 1.000
60	E		1	122 E 1.000
61	S	1	0.001	125 Q 0.753 K 0.135 E 0.081 R 0.029 A 0.001 S 0.001
62	V	1	0.001	126 A 0.758 M 0.203 G 0.022 S 0.005 E 0.003 L 0.003 D 0.002 N 0.001 Q 0.001 T 0.001 V 0.001
63	I		1	127 I 1.000
64	S	1	0.001	128 E 0.858 K 0.090 D 0.033 Q 0.015 N 0.002 A 0.001 S 0.001
65	A	1	0.002	129 K 0.965 E 0.015 Q 0.009 R 0.005 N 0.003 A 0.002
66	G		1	130 G 1.000
67	Q	1	0.001	131 E 0.998 D 0.001 K 0.001 Q 0.001
68	F		1	132 F 1.000
69	I		1	133 I 1.000
70	E		1	134 E 1.000
71	Q	1	0.001	135 H 0.849 Y 0.104 T 0.015 W 0.013 S 0.012 R 0.002 A 0.001 F 0.001 N 0.001 Q 0.001
72	A		1	137 A 1.000
73	Q	1	0.006	138 E 0.994 Q 0.006
74	Y	1	0.015	139 F 0.985 Y 0.015
75	S		1	140 S 1.000
76	G		1	141 G 1.000
77	N		1	142 N 1.000
78	M	1	0.007	143 L 0.992 M 0.007
79	Y		1	146 Y 1.000
80	G		1	147 G 1.000
81	T		1	151 T 1.000
82	S		1	152 S 1.000
83	K	1	0.999	153 K 0.999
84	R	1	0.001	154 K 0.994 Q 0.005 R 0.001
85	A		1	155 A 1.000
86	V		1	156 V 1.000
87	A	1	0.001	157 Q 0.842 K 0.078 R 0.052 E 0.027 A 0.001
88	N	1	0.001	158 D 0.993 E 0.005 N 0.001
89	V		1	159 V 1.000
90	I	1	0.002	160 Q 0.885 L 0.028 A 0.027 K 0.027 V 0.011 M 0.007 E 0.004 S 0.003 R 0.003 T 0.003 I 0.002
91	T	1	0.001	161 S 0.761 A 0.104 E 0.043 N 0.043 D 0.040 K 0.004 Q 0.003 T 0.001
92	S	1	0.001	163 Q 0.905 K 0.072 N 0.021 E 0.001 S 0.001
93	G		1	165 G 1.000
94	R	1	0.004	167 K 0.996 R 0.004
95	V	1	0.002	168 I 0.998 V 0.002
96	C		1	169 C 1.000
97	V	1	0.003	170 I 0.997 V 0.003
98	L		1	171 L 1.000
99	D		1	172 D 1.000
100	I		1	176 I 1.000
101	D		1	177 D 1.000
102	M		1	178 M 1.000
103	Q		1	181 Q 1.000
104	G		1	192 G 1.000
105	V		1	193 V 1.000
106	R	1	0.001	194 K 0.999 R 0.001
107	R	1	0.001	195 N 0.655 Q 0.215 S 0.119 K 0.005 T 0.003 E 0.001 H 0.001 R 0.001
108	V	1	0.01	196 I 0.990 V 0.010
109	K		1	199 K 1.000
110	E	1	0.001	200 K 0.999 E 0.001
111	T		1	201 T 1.000
112	E	1	0.004	203 D 0.996 E 0.004
113	L		1	204 L 1.000
114	N		1	205 N 1.000
115	P		1	206 P 1.000
116	R	1	0.002	207 I 0.535 L 0.452 V 0.008 M 0.003 R 0.002
117	F	1	0.001	208 Y 0.999 F 0.001
118	V	1	0.023	209 I 0.977 V 0.023
119	F		1	210 F 1.000
120	I		1	211 I 1.000
121	R	1	0.001	212 Q 0.800 K 0.184 A 0.013 E 0.001 R 0.001
122	P		1	213 P 1.000
123	P		1	214 P 1.000
124	S		1	215 S 1.000
125	V	1	0.003	216 M 0.615 I 0.234 L 0.149 V 0.003
126	E		1	217 E 1.000
127	D	1	0.001	218 E 0.997 A 0.001 D 0.001
128	L		1	219 L 1.000
129	E		1	236 E 1.000
130	K		0.999	237 K 0.999
131	R		1	238 R 1.000
132	L		1	239 L 1.000
133	R		0.999	242 R 0.999
134	N	1	0.002	243 G 0.878 S 0.108 A 0.012 N 0.002
135	R		1	244 R 1.000
136	N	1	0.002	247 G 0.996 N 0.002
137	T		1	250 T 1.000
138	D	1	0.002	251 E 0.998 D 0.002
139	T		1	252 T 1.000
140	E		1	253 E 1.000
141	E		1	254 E 1.000
142	S		1	255 S 1.000
143	L		0.999	256 L 0.999
144	K	1	0.09	257 Q 0.787 R 0.122 K 0.090
145	K		1	258 K 1.000
146	R		1	262 R 1.000
147	L		1	265 L 1.000
148	Q	1	0.001	268 A 0.930 S 0.042 E 0.011 D 0.006 T 0.006 N 0.004 K 0.002 Q 0.001
149	N	1	0.001	269 T 0.604 A 0.386 S 0.003 Q 0.002 V 0.002 K 0.001 N 0.001
150	A		1	270 A 1.000
151	A	1	0.001	271 K 0.637 R 0.351 Q 0.008 H 0.002 A 0.001
152	T	1	0.002	272 E 0.621 K 0.125 A 0.120 Q 0.040 S 0.039 N 0.031 D 0.018 R 0.003 T 0.002
153	E		1	274 E 1.000
154	L	1	0.058	275 M 0.942 L 0.058
155	E		0.999	280 E 0.999
156	Y		1	281 Y 1.000
157	S	1	0.045	282 G 0.696 A 0.258 S 0.045
158	R	1	0.001	283 K 0.599 Q 0.338 E 0.062 R 0.001
159	R	1	0.001	284 E 0.484 T 0.268 K 0.136 Q 0.059 N 0.039 S 0.008 D 0.004 A 0.001 H 0.001 R 0.001
160	S	1	0.001	285 P 0.994 E 0.002 A 0.001 S 0.001
161	G		1	286 G 1.000
162	K	1	0.001	287 A 0.490 S 0.353 N 0.120 T 0.022 V 0.009 E 0.001 D 0.001 I 0.001 K 0.001
163	F		1	290 F 1.000
164	D		1	291 D 1.000
165	N	1	0.002	292 H 0.952 K 0.034 Q 0.007 R 0.005 N 0.002
166	V	1	0.373	293 I 0.627 V 0.373
167	V	1	0.007	294 I 0.993 V 0.007
168	I	1	0.003	298 V 0.997 I 0.003
169	N		1	299 N 1.000
170	D		1	300 D 1.000
171	E	1	0.001	301 D 0.987 N 0.011 E 0.001
172	L		1	305 L 1.000
173	D	1	0.213	306 E 0.787 D 0.213
174	S	1	0.001	307 K 0.822 E 0.114 T 0.048 Q 0.006 A 0.005 N 0.002 R 0.002 D 0.001 S 0.001
175	A		1	308 A 1.000
176	Y		1	309 Y 1.000
177	G	1	0.001	310 E 0.910 Q 0.030 K 0.024 D 0.013 N 0.010 S 0.007 A 0.005 G 0.001
178	D	1	0.001	311 E 0.687 K 0.286 Q 0.026 D 0.001
179	L		1	312 L 1.000
180	R	1	0.001	313 K 0.999 R 0.001
181	K	1	0.001	314 D 0.644 E 0.287 S 0.043 A 0.012 N 0.009 Q 0.003 G 0.001 K 0.001
182	Y	1	0.001	315 F 0.978 I 0.018 L 0.002 V 0.002 Y 0.001
183	V	1	0.01	316 I 0.976 L 0.014 V 0.010
184	L	1	0.009	317 I 0.480 M 0.295 V 0.182 T 0.034 L 0.009
185	T	1	0.001	318 Q 0.548 E 0.400 K 0.038 D 0.009 A 0.001 N 0.001 S 0.001 R 0.001 T 0.001
186	Q	1	0.001	319 E 0.998 Q 0.001
187	A	1	0.001	320 K 0.686 I 0.204 Q 0.028 E 0.024 V 0.023 R 0.010 L 0.006 N 0.006 S 0.004 T 0.004 M 0.003 A 0.001
		86
		Delta ML	PP		ln(PP)
		86	4.75679e-213		-488.891

## Sheet: Table S1
Fig 1 - TableSupp 1
Residue No.	Reconstructed Amino Acid	PP	Alt State	PP		Residue No.	Reconstructed Amino Acid	PP	Alt State	PP		Residue No.	Reconstructed Amino Acid	PP	Alt State	PP
1	A	0.924	K	0.025		84	K	0.994	Q	0.005		167	I	0.993	V	0.007
2	P	0.868	S	0.077		85	A	1				168	V	0.997	I	0.003
3	R	1				86	V	1				169	N	1
4	P	1				87	Q	0.842	K	0.078		170	D	1
5	V	0.951	I	0.043		88	D	0.993	E	0.005		171	D	0.987	N	0.011
6	V	1				89	V	1				172	L	1
7	L	0.962	I	0.037		90	Q	0.885	L	0.028		173	E	0.787	D	0.213
8	S	0.992	C	0.007		91	S	0.761	A	0.104		174	K	0.822	E	0.114
9	G	1				92	Q	0.905	K	0.072		175	A	1
10	P	1				93	G	1				176	Y	1
11	S	1				94	K	0.996	R	0.004		177	E	0.91	Q	0.03
12	G	1				95	I	0.998	V	0.002		178	E	0.687	K	0.286
13	S	0.976	T	0.022		96	C	1				179	L	1
14	G	1				97	I	0.997	V	0.003		180	K	0.999	R	0.001
15	K	1				98	L	1				181	D	0.644	E	0.287
16	S	1				99	D	1				182	F	0.978	I	0.018
17	T	1				100	I	1				183	I	0.976	L	0.014
18	L	1				101	D	1				184	I	0.48	M	0.295
19	L	0.993	I	0.007		102	M	1				185	Q	0.548	E	0.4
20	K	1				103	Q	1				186	E	0.998	Q	0.001
21	K	0.501	R	0.499		104	G	1				187	K	0.686	I	0.204
22	L	1				105	V	1
23	L	0.509	F	0.458		106	K	0.999	R	0.001			Mean	Number
24	K	0.923	Q	0.026		107	N	0.655	Q	0.215			Posterior	Expected
25	E	0.999				108	I	0.99	V	0.01			Probability	Errors
26	F	0.979	Y	0.021		109	K	1					0.937348	11.72
27	P	1				110	K	0.999	E	0.001
28	D	0.991	N	0.008		111	T	1
29	E	0.507	K	0.168		112	D	0.996	E	0.004
30	F	1				113	L	1
31	G	1				114	N	1
32	F	1				115	P	1
33	S	1				116	I	0.535	L	0.452
34	V	1				117	Y	0.999	F	0.001
35	S	1				118	I	0.977	V	0.023
36	H	1				119	F	1
37	T	1				120	I	1
38	T	1				121	Q	0.8	K	0.184
39	R	1				122	P	1
40	K	0.997	Q	0.001		123	P	1
41	P	1				124	S	1
42	R	1				125	M	0.615	I	0.234
43	P	1				126	E	1
44	G	1				127	E	0.997	A	0.001
45	E	1				128	L	1
46	V	0.999	I	0.001		129	E	1
47	N	0.985	D	0.012		130	K	0.999
48	G	1				131	R	1
49	K	0.881	R	0.119		132	L	1
50	D	0.999	E	0.001		133	R	0.999
51	Y	1				134	G	0.878	S	0.108
52	Y	0.631	H	0.369		135	R	1
53	F	1				136	G	0.996	N	0.002
54	V	0.994	T	0.004		137	T	1
55	T	0.995	S	0.005		138	E	0.998	D	0.002
56	R	0.996	K	0.004		139	T	1
57	E	0.926	D	0.074		140	E	1
58	E	0.999	D	0.001		141	E	1
59	M	1				142	S	1
60	E	1				143	L	0.999
61	Q	0.753	K	0.135		144	Q	0.787	R	0.122
62	A	0.758	M	0.203		145	K	1
63	I	1				146	R	1
64	E	0.858	K	0.09		147	L	1
65	K	0.965	E	0.015		148	A	0.93	S	0.042
66	G	1				149	T	0.604	A	0.386
67	E	0.998	D	0.001		150	A	1
68	F	1				151	K	0.637	R	0.351
69	I	1				152	E	0.621	K	0.125
70	E	1				153	E	1
71	H	0.849	Y	0.104		154	M	0.942	L	0.058
72	A	1				155	E	0.999
73	E	0.994	Q	0.006		156	Y	1
74	F	0.985	Y	0.015		157	G	0.696	A	0.258
75	S	1				158	K	0.599	Q	0.338
76	G	1				159	E	0.484	T	0.268
77	N	1				160	P	0.994	E	0.002
78	L	0.992	M	0.007		161	G	1
79	Y	1				162	A	0.49	S	0.353
80	G	1				163	F	1
81	T	1				164	D	1
82	S	1				165	H	0.952	K	0.034
83	K	0.999				166	I	0.627	V	0.373
SI-Table 1. The reconstructed sequence of Anc-gkdup is shown, with the maximum likelihood and next-best amino acid state shown at each site, along with their posterior probabilities (PP).
Ambiguously reconstructed sites with a next-best state with PP > 0.2 are shaded gray. The mean posterior probability over sites and the number of expected errors in the complete ML
sequence given the posterior probabilities at each site are shown.
