# Supplementary material for: Evolution of an ancient protein function involved in organized multicellularity in animals
Source: eLife. 2016 Jan 7;5:e10147. doi: 10.7554/eLife.10147 (PMC4718807; doi:10.7554/eLife.10147)
Supplement: Figure 1—source data 3. — DOI: http://dx.doi.org/10.7554/eLife.10147.006 [file elife-10147-fig1-data3.xlsx]

## Sheet: Sheet1
Fig 1 - Table Supp 2
Residue No.	Reconstructed Amino Acid	PP	Alt State	PP		Residue No.	Reconstructed Amino Acid	PP	Alt State	PP		Residue No.	Reconstructed Amino Acid	PP	Alt State	PP
1	R	0.214	A	0.174		84	A	0.658	S	0.34		167	D	0.823	E	0.172
2	P	0.362	K	0.256		85	V	0.999	I	0.001		168	E	0.489	K	0.253
3	R	0.999	K	0.001		86	R	0.832	Q	0.13		169	A	0.947	T	0.05
4	P	1				87	D	0.697	N	0.103		170	Y	0.986	F	0.014
5	V	0.752	I	0.228		88	V	0.999	I	0.001		171	E	0.299	N	0.178
6	V	0.912	I	0.087		89	I	0.468	V	0.468		172	E	0.305	Q	0.287
7	L	0.91	I	0.078		90	N	0.198	E	0.188		173	L	0.922	V	0.056
8	L	0.484	I	0.409		91	Q	0.723	K	0.095		174	K	0.722	R	0.117
9	G	1				92	G	1				175	E	0.545	D	0.196
10	P	1				93	K	0.993	R	0.006		176	A	0.42	V	0.263
11	S	0.819	P	0.128		94	I	0.58	V	0.391		177	I	0.934	V	0.063
12	V	0.645	T	0.226		95	C	1				178	N	0.216	R	0.165
13	G	0.999				96	I	0.896	V	0.103		179	K	0.413	R	0.26
14	K	0.917	R	0.083		97	L	1				180	Q	0.784	E	0.105
15	N	0.663	D	0.224		98	D	1				181	S	0.305	K	0.255
16	E	0.623	Q	0.104		99	V	0.839	I	0.133
17	L	0.957	I	0.041		100	N	0.38	S	0.254			Mean	Number
18	K	0.416	N	0.171		101	A	0.449	P	0.428			Posterior	Expected
19	K	0.354	N	0.202		102	Q	0.924	H	0.062			Probability	Errors
20	R	0.667	K	0.329		103	A	0.993	G	0.005			0.771713	41.32
21	L	1				104	I	0.521	V	0.315
22	I	0.847	L	0.084		105	K	0.939	E	0.048
23	A	0.217	E	0.217		106	R	0.192	K	0.158
24	E	0.846	D	0.051		107	L	0.938	I	0.016
25	F	0.717	Y	0.235		108	R	0.674	K	0.266
26	P	1				109	T	0.374	K	0.213
27	D	0.844	E	0.138		110	A	0.716	S	0.138
28	R	0.415	K	0.285		111	E	0.574	D	0.325
29	F	0.999	Y	0.001		112	L	0.999	F	0.001
30	G	0.998	A	0.001		113	N	0.46	K	0.224
31	S	0.881	T	0.069		114	P	1
32	A	0.392	S	0.384		115	I	0.78	L	0.099
33	V	0.987	I	0.013		116	V	0.928	I	0.063
34	P	0.994	S	0.005		117	I	0.934	V	0.065
35	H	1				118	F	1
36	T	1				119	I	0.988	V	0.009
37	T	0.999	S	0.001		120	K	0.803	Q	0.096
38	R	1				121	P	1
39	P	0.973	S	0.007		122	P	0.986	A	0.005
40	P	0.999	R	0.001		123	S	0.999
41	R	0.998	K	0.002		124	L	0.469	I	0.228
42	P	0.842	E	0.052		125	E	0.911	D	0.065
43	G	0.999				126	S	0.294	K	0.197
44	E	1				127	L	0.957	I	0.035
45	V	0.916	I	0.072		128	M	0.386	L	0.219
46	D	0.733	N	0.226		129	K	0.381	R	0.297
47	G	1				130	S	0.164	T	0.134
48	R	0.792	K	0.192		131	N	0.664	S	0.167
49	D	0.993	E	0.006		132	K	0.297	P	0.249
50	Y	1				133	Q	0.479	R	0.112
51	H	0.894	Y	0.105		134	L	0.43	M	0.296
52	F	1				135	T	0.966	S	0.032
53	V	0.995	I	0.004		136	E	0.931	D	0.066
54	S	0.796	T	0.2		137	E	0.996	D	0.002
55	R	0.992	K	0.006		138	S	0.412	T	0.348
56	E	0.944	Q	0.038		139	L	0.951	A	0.018
57	Q	0.397	E	0.379		140	R	0.812	Q	0.108
58	M	1				141	K	0.878	E	0.101
59	E	0.995	D	0.002		142	V	0.377	M	0.337
60	A	0.254	K	0.251		143	L	0.374	F	0.269
61	D	0.894	G	0.035		144	D	0.522	E	0.406
62	I	0.995	V	0.004		145	T	0.459	S	0.148
63	E	0.336	Q	0.306		146	A	0.999	S	0.001
64	N	0.263	D	0.214		147	Q	0.594	K	0.14
65	G	0.992	N	0.007		148	K	0.659	E	0.203
66	K	0.486	E	0.39		149	M	0.898	L	0.085
67	F	0.999	Y	0.001		150	E	0.995	Q	0.003
68	I	0.972	V	0.021		151	Q	0.785	K	0.071
69	E	1				152	E	0.699	D	0.152
70	H	0.533	Y	0.316		153	Y	0.978	F	0.022
71	G	0.993	A	0.006		154	G	0.792	A	0.098
72	E	0.874	Q	0.147		155	H	0.966	Q	0.026
73	Y	0.982	F	0.018		156	Y	0.615	F	0.248
74	K	0.469	E	0.15		157	F	1
75	G	0.974	D	0.01		158	D	0.981	E	0.007
76	N	0.998	H	0.001		159	A	0.245	H	0.241
77	L	0.998	I	0.001		160	V	0.856	I	0.136
78	Y	1				161	I	0.847	V	0.152
79	G	1				162	V	0.921	I	0.045
80	T	1				163	N	1
81	S	1				164	D	0.987	E	0.009
82	I	0.783	V	0.117		165	D	0.95	N	0.035
83	D	0.381	E	0.271		166	L	0.997	M	0.002
