# Supplementary material for: Evolution of an ancient protein function involved in organized multicellularity in animals
Source: eLife. 2016 Jan 7;5:e10147. doi: 10.7554/eLife.10147 (PMC4718807; doi:10.7554/eLife.10147)
Supplement: Figure 3—source data 1. — Each row shows, for a query sequence from Drosophila melanogaster, the accession and e-score for the best-hit sequence in the target species, as well as the reciprocal best-hit and e-score when the target best-hit is used as a query against D. melanogaster. DOI: http://dx.doi.org/10.7554/eLife.10147.013 [file elife-10147-fig3-data1.xlsx]

## Sheet: Sheet1
Fig. 3 - Table Supp 1
	Query Protein (D. melanogaster)	Accession #	Best Hit - H. sapiens	E-Score	Accession #	Reciprocal Best Hit	RBH Accession #	E-Score
	Dlg	NP_996405	Dlg2	0	XP_011543083.1	Dlg	AAQ01226.1	0
	Pins	NP_524999	LGN	0	P81274.3	Pins	AAF56721.1	0
	KHC-73	NP_609201	Kif-13A	0	NP_001099038.1	KHC-73	NP_788356.2	0
	Query Protein (D. melanogaster)	Accession #	Best Hit - S. rosettta	E-Score	Accession #	Reciprocal Best Hit	RBH Accession #	E-Score
	Dlg	NP_996405	Dlg-like	0	PTSG_01141	Dlg1	NP_996404.1	5e-100
	Pins	NP_524999	Pins-like	4.29425e-29	PTSG_04091	Pins	NP_524999.2	3e-33
	KHC-73	NP_609201	Kif-13b	0	PTSG_12978	KHC-73	AAB50404.1	0
	Query Protein (D. melanogaster)	Accession #	Best Hit - C. owczarzaki	E-Score	Accession #	Reciprocal Best Hit	RBH Accession #	E-Score
	Dlg	NP_996405	Dlg-like	0	CAOG_01229	Dlg1	NP_996404.1	3e-96
	Pins	NP_524999	TPR-containing protein	6.56283e-05	CAOG_00805	Kinesin light chain	NP_001261781.1	4e-15
	KHC-73	NP_609201	Kif-13b	0	CAOG_07835	KHC-73	NP_788356.2	0
	Query Protein (D. melanogaster)	Accession #	Best Hit - S. cerevisiae	E-Score	Accession #	Reciprocal Best Hit	RBH Accession #	E-Score
	Dlg	NP_996405	Guanylate Kinase (GUK1)	8e-25	AJU66627.1	Guanylate Kinase	NP_648408.1	3e-65
	Pins	NP_524999	STi1p	0.047	EGA76855.1	Hsp70/90 organizing protein	NP_477354.1	1e-75
	KHC-73	NP_609201	Kip3p	2e-57	EDN61911.1	Kinesin-like 67A	NP_001261624.1	3e-86
