# Supplementary material for: Evolution of an ancient protein function involved in organized multicellularity in animals
Source: eLife. 2016 Jan 7;5:e10147. doi: 10.7554/eLife.10147 (PMC4718807; doi:10.7554/eLife.10147)
Supplement: Figure 3—source data 2. — DOI: http://dx.doi.org/10.7554/eLife.10147.014 [file elife-10147-fig3-data2.xlsx]

## Sheet: Sheet1
Fig. 3 - Table Supp 2
Pins orthologs
Species	Accession #
Homo sapiens	NP_037428.3
Mus musculus	XP_006502319.1
Ciona intestinalis	XP_002129392.1
Strongylocentrotus purpuratus	NP_001035495.1
Saccoglossus kowalevskii	XP_006813223.1
Capitella telata	ELU10181.1
Crassostrea gigas	EKC32876.1
Drosophila melanogaster	AAF36967.1
Caenorhabditis elegans	NP_498900.1
Hydra vulgaris	XM_004209432.1
Trichoplax adhaerens	XP_002109268.1
Monosiga brevicollis	MONBRDRAFT_39276.2
Salpingoeca rosetta	PTSG_04091.1
