# Supplementary material for: Evolution of an ancient protein function involved in organized multicellularity in animals
Source: eLife. 2016 Jan 7;5:e10147. doi: 10.7554/eLife.10147 (PMC4718807; doi:10.7554/eLife.10147)
Supplement: Supplementary file 1. — DOI: http://dx.doi.org/10.7554/eLife.10147.022 [file elife-10147-supp1.txt]

>SchistCACN
-------------------------------------------------CMRPVVF-VGPALKGYEVTDMMQKAIF--DA
MKKHFDGRIIVSRVS----------TNISLA--KRVGEL-----LHLDKKNILEK-GRSRQLVSLIE-VQQDLERIFHLG
S---KMQLLLLD---CDT-IN----------HPNQI--TKT-CLAPIVIYIKITSIRVL-----------------NRLI
KNRG-----KLQKKNAGV---------QTAAAEKL--LQCSPES-----FDYVI---DQNN---LSTATEALSHFLEGYW
------

>TrichoCACN
-------------------------------------------------IMRPIVL-VGPSLKQYEVTDMLHKALL--DY
LKQKFAGRIAFMKVT----------ADFSLA-----KKM---TPQAASKIAVMEKNSNKFSGLVEVS---NTVKRVFEMA
K-N-NMQLLVLE---SDA-IN----------HPSQI--SKT-NLAPLIFYVKIDNVKVL-----------------QRLI
KSRG-----KSQSKYMNA---Q--L--VAAE--KL--QLCNEDQ-----FAAIL---NENL---LREACEHLGDTLEEYW
------

>CyanCACNB1
-------------------------------------------------SMRPVIF-VGPSLKGYEVTDMMQKALF--DY
LKHRFQGRIVITRVT----------ADISTA--KK-STI-----QNLAKKPIIKERGATQASQ-EVN---QEIERIFELC
R---NLQLVVLDSYTV----N----------YPAQV--AKT-SLAPIIVYIKISSPKVL----------------TRLV-
-KSR--G--KSQSKNLNV---Q--L--VAAV--KL--GQCSEDM-----YDVVL---DETQ---LEDACEHLGEFLEAYW
------

>HydraCACNB
-------------------------------------------------SIRPIIF-VGPSLKGYEVTDMMQKPLF--DY
LKHRFEGRVTVTRVT----------SDISLA--KR-TAL-----QNPNKQLLTQKKANQAPAIAEVQ---QEIERIFELC
R---NMQLVVLE---CDM-IN----------HPSQV--IKS-SLAPIVILIKIASPKVL----------------TRLI-
-KSR--G--KSQSKHLSV---Q--L--VAAE--KL--AQCNEDM-----IDLIL---DENQ---LEDACEHLGEFLEAYW
------

>PhysCACNB1
-------------------------------------------------SMRPIIF-VGPSLKGYEVTNMMQKALF--DY
LKHRFQGRIVITRVG----------ADISLA--KR-SAF-----QHPGKQPVIQKKGNTQSGIVEVQ---QEIERIFELC
R---SMQLVVLD---CES-IN----------HPSQV--AKT-SLAPIIAMIRIASPKVL----------------TRLI-
-KSR--G--KSQTKHLNF---Q--L--VAAE--KL--NQCTEDM-----FDVIL---DENQ---LEDACEHLGDFLEAYW
------

>NemoCACNB1
-------------------------------------------------SMRPIVL-VGPSLKGYEVTDMMQKALL--DF
MKHRFSGRVLIARVT----------SDISLA--KR-TNM-----SNPGKQTIMERTKNKNTGLAEVQ---QEIERIFELA
R---GLNLVVLD---CET-VN----------HPTQL--AKT-SLAPMIVYIKIAAPKVL----------------QRLI-
-KTR--G--KSQSRNLSI---Q--L--VAAE--KL--AQCS---------------------------------------
------

>cionaCACNB
-------------------------------------------------SMRPVVL-CGPSLKGYEVTDMMQKAVF--DF
LKRRFEGRISITRVT----------ADISLA--KR-SVL-----NNPTKRGAIEK-SNTRSSLAEVQ---REIERIFELA
R---TLQLVVID---ADT-IN----------HPSQL--TKT-SLAPIIVSLKISAAKVL----------------QRLI-
-KSR--G--KSQTKYLNV---Q--M--VAAE--KL--AQCNQDL-----FDIIL---DENQ---LE--------------
------

>schisCACNB
-------------------------------------------------SMRPVVL-IGPSLKGYEVTDMMQKALF--DF
LKRRFEGRIIITRVT----------ADISLA--KR-SLL-----NNPTRRAIMDKSSTRNQSL-EVQ---QEIERIFDLA
RTQ---QLVVLD---CDT-IN----------HPSQL--SKT-SLAPITVYLKISSTKVL-----------------QRLI
KTRG-----KSQARNMNV---Q--M--VAAE--KL--LQCTNDQ-----FDVIL---EENQ---LPDACEHLAEYLEAYW
------

>StroCACNB1
-------------------------------------------------SMRPVVL-VGPSLKGYEVTDMMQKALF--DY
LKRKFEGRICITRVT----------ADIALA--KR-SVL-----NNPKSRQIIERSNSRSSSIAEVQ---AEIDRIFELA
R---SMQLVILD---CDT-IN----------HPSQL--AKT-SLAPIIVYVKISSPKVL-----------------QRLI
KSRS-----KSQSRNMNV---Q--L--VASD--KL--AQCPPDL-----FDVIL---DENQ---LEDACEHMAEYLEAYW
------

>WormCACNB1
-------------------------------------------------SMRPVVL-VGPSLKGYEVTDMMQKAVF--DY
LKHRFEGRIIITRVT----------ADISLA--KR-SLL-----NNPNKRAMMERANSRTSNS--LAEIQTEIERIFELA
R---SMQLVVLD---CDT-IN----------HPSQL--AKT-SLAPIHVYIKISSPKVL----------------QRLI-
-KSR--G--KSQSRNMNV---Q--M--VAAE--KL--AQCQAEL-----FDVLL---DENQ---LEDACEHLADFMEAYW
------

>LoliCACNB1
-------------------------------------------------SMRPVVL-IGPSLKGYEVTDMMQKALF--DF
LKHRFEGRIVITRVT----------ADISLA--KR-SLL-----NNPTKRALIERSNSKMSGFAEVQ---EEIERIFQLA
R---GLQMVVLD---CDT-IN----------HPSQL--AKT-SLAPIVVYVKISSPKVL----------------QRLI-
-KSR--G--KSQSRNMNV---Q--L--VAAD--KL--AQCSPEM-----FDVIL---DENQ---LDDACQHLAEYLERYW
------

>LymnCACNB1
-------------------------------------------------SMRPVVL-IGPSLKGYEVTDMMQKALF--DF
LKHRFEGRIIITRVT----------ADISLA--KR-SLL-----NNPSKRAIMERANPRASGLAEVQ---AEIERIFELA
R---ALQLVVLD---CDT-IN----------HPSQL--AKT-SLAPIVAYVKISSPKVL----------------QRLI-
-KSR--G--KSQSRNMNV---Q--L--VAAD--KL--AQCAPEM-----FDVIL---DENQ---LDDACEHLAEFLEAYW
------

>musCACNB1
-------------------------------------------------SMRPIIL-VGPSLKGYEVTDMMQKALF--DF
LKHRFDGRISITRVT----------ADISLA--KR-SVL-----NNPSKHIIIER-SNTRSSLAEVQ---SEIERIFELA
R---TLQLVALD---ADT-IN----------HPAQL--SKT-SLAPIIVYIKITSPKVL----------------QRLI-
-KSR--G--KSQSKHLNV---Q--I--AASE--KL--AQCPPEM-----FDIIL---DENQ---LEDACEHLAEYLEAYW
------

>FlyCACNB1
-------------------------------------------------SMRPVVL-VGPSLKGYEVTDMMQKALF--DF
LKHRFEGRIIITRVM----------ADISLA--KR-SIM-----NNPSKRAIMERSSSRSDCL---GKVQEEIERIFELA
R---SLQLVVLD---CDT-IN----------HPSQL--AKT-SLAPTIVYLKISSSKVL----------------QRLI-
-KSR--G--KSQAKNLSV---Q--M--VAAE--KL--AQCPPDM-----FDVIL---DENQ---LEDACEHIAEYLETYW
------

>TriboCACNB
-------------------------------------------------SMRPVVL-VGPSLKGYEVTDMMQKALF--DF
LKHRFEGRIIITRVM----------ADISLA--KR-SLL-----NNPSKRAIMERSTTRSTCLSEVQ---AEIERIFELA
T---TLQLVVLD---CDT-IN----------HPSQL--AKT-SLAPCIVYLKITSPKVL----------------QRLI-
-KSR--G--KSQARHLNV---Q--M--VASE--KL--AQCPPEM-----FDVIL---DENQ---LEDACEHIAEYLEAYW
------

>beeCACNB1
-------------------------------------------------SMRPVVL-VGPSLKGYQVTDMMQKALF--DY
LKHRFRGRIIITRVM----------ADISLA--KR-SLL-----NNPTKRAIMERSTSRSSCLAEVQ---AEIERIFELA
R---TLQLVVLD---CDT-IN----------HPSQL--AKT-SLAPTIVYLKISSPKVL----------------QRLI-
-KSR--G--KSQIRHLNV---Q--M--VAAE--KL--AQCPPEM-----FDVIL---DENQ---LEEACEHVAEYLEAYW
------

>HomoCARMA3
--------------------------------------PYSLVRPLLVSALRPVVL--LPECLAPRLIR--NLLDL--PS
SRLDFQVCPAESLSG-----------------------------EELCPSSAPGA-PKAQPATPGLG---SRIRAIQESV
G-K---KHCLLE---LGA--R----------GVRER--VQN-EIYPIVIHVEVTEKNVR---------------EVRGLL
GRPG-----WRDSELLRQ---------CRGSEQVL--WGLPCSW-------VQVPAHEWGH---AEELAKVVRGRILQEQ
ARLVWV

>MusCARMA3
-----------------------------------SLKPYSLVRPLLVSALRPVVL--LPECLAPRLIR----NLL--DL
PSSRLDFQVCPAESL--SGE----------------EQC-----TSSAPGAPKAW-PATAG----LG---SRIRAIQESV
G-K---KHCLLE---LGA--R----------GVREL--VHS-EVYPIVIHVEVTEKNVR---------------EIRGL-
-LGR--P--GWRDSELLR---Q-----CRGSEQWL--WGLPCSW-----VQVPAH--AWGH---AEELAKVVRGRI----
------

>TetraCARMA
-------------------------------------------------QTR-----SDP-----------GR-----SY
P-RAWLLRLRFIQAGVFGVSDMLSKEEFHLK-----QNV----------EPFIHY-REKHTTF--EC---ITRENIEAVA
A-K-G-KHCLLE---AEL--S----------CVKDL--LRR-EIYPIIIHIKICEKNIK---------------KLRRL-
-PVR-----VESEEEFVR---M-----CRAKDKEL--EGIPCLY-----ASLEPD--AWAG---TEELIRIIKERILEEQ
------

>DanioCARMA
------------------------------------------------QRKRPILF--TPNILAKTIV---QKFLN--LG
GAMEFTSWKPDIVTK---------------------DEF-----LMKQKIEPIIYSKEKQAGT--YE--CITPENIEAVA
F-K-N-KHCLLE---ADL--C----------CVKDL--LRR-EIFPIVIFI-----------------------------
---------KVCERNIRK---I-----KALKNSEM----GFGCF-----FLVC---------------------------
------

>XenoCARMA1
-------------------------------------IPYSLVHPFHTEKKRPVLF--APSVLAKVIV---QKLLN--SG
GALEFLTCKPDVVTK---------------------EVL-----QKKKRSEAIIHFRERNQNT--FE--CITPTVIESVA
S-K-N-KHCLLD---VEL--C----------SSKDL--IKT-RLFPIIIFIKISEKNIK---------------KIRRM-
-LPR-----QENEEEILR---R-----IRQNEKEI--ESLPCLY-------TTIEADTWSS---NDDLIRIIKEKI----
------

>GallusCARM
-------------------------------------IPYSLVRPIHCERRRPVLF--TPTMLAKSLV---QKLLN--SG
GALEFDICKPDIVTK---------------------EEF-----LRRQRMETIIFSREKNLST--YE--CIVPANIEAVS
A-K-N-KHCLLE---AGI--S----------CTKDL--IKA-KIYPIVLFIRVSEKNIK---------------RFRKL-
-LPK-----PEAEDEFLR---M-----CRLKEKEL--EELPCLY-----ASVEAD--AWSS---IEDLIRTIKDKIGEEQ
RKTIWI

>PossomCARM
-------------------------------------------------RRRPVLF--TPTMLAKTLV---QKLLN--SG
GAMEFNMCKPDVVTK---------------------EEF-----LRKEKTETIIFSREKNPNT--FE--CIVPGNIEAVA
A-K-N-KHCLLE---AGI--S----------CTKDL--IKA-KIYPIVLFIRVSEKNIK---------------KFRKL-
-LPR-----PETEEEFLR---V-----CRQKEKEL--EALPCLY-----ASVEVD--MWSS---VEDLIRVIKEKI----
------

>MusCARMA1
-------------------------------------IPYSLVRAFHCERRRPVLF--TPTMLAKTLV---QKLLN--SG
GAMEFTICKSDIVTR---------------------DEF-----LRKQKTETIIYSREKNPNT--FE--CIVPANIEAVA
A-K-N-KHCLLE---AGI--G----------CVRDL--IKC-KVYPIVLLI-----------------------------
---------RVSEKNIKR-------------------------------FRKLL---PRPE---TEEEFLRVCRLKEK--
------

>HomoCARMA1
-------------------------------------IPYSLVRAFYCERRRPVLF--TPTVLAKTLV---QRLLN--SG
GAMEFTICKSDIVTR---------------------DEF-----LRRQKTETIIYSREKNPNA--FE--CIAPANIEAVA
A-K-N-KHCLLE---AGI--G----------CTRDL--IKS-NIYPIVLFIRVCEKNIK---------------RFRKL-
-LPR-----PETEEEFLR---V-----CRLKEKEL--EALPCLY-----ATVEPD--MWGS---VEELLRVVKDKIGEEQ
RKTIWV

>TetraoCARM
------------------------------------------------QTKRPVIF--SPSILSRGLI---ERLLQPAES
G-LKFDTCLPEPILA-----------------------------SERRDKTVFLLDSCSPENT--QG---IRLQSIQEVI
G-Q-D-KHCLLE---LGL--P----------SVEGL--LRH-GIYPIVVHIRPKTKKHK------------------KLR
KFFP-----RCGEEGMME---E--V--CQAEELQL--ETLPLLY-----FTLEPG--TWSC---TDELLAAICNAIHSQQ
------

>XenoCARMA2
-------------------------------------------------TLLPYTL-VTHL---KTVIP--RPVLL---V
P-SLLGRILSEKLCS--SKDFIKCDTEYLTD-----AEY--S--ARYLRGDIIGE-KEREDVR--CC---FTRQNVESVA
K-Q-N-AHCILE---LGL--S----------CLSAL--LRV-GIYPIILHIPLTEKSTK----------------KLKKP
LQWW-----RNCEDLLME---C-----SQREEAEL--DSLPCLY-------HTIDPDSWSD---TESLLCSVKEAILDEQ
------

>HomoCARMA2
-------------------------------------------------RPRPVLL--VPRAVGKILSE--KLCLL----
--QGFKKCLAEYLSQ---------------------EEY--E--AWSQRGDIIQE-GEVSGGR--CW---VTRHAVESLM
E-K-N-THALLD---VQL--D----------SVCTL--HRM-DIFPIVIHVSVNEKMAK---------------KLKKGL
QRLG-----TSEEQLLEA---------ARQEEGDL--DRAPCLY-------SSLAPDGWSD---LDGLLSCVRQAIADEQ
------

>MusCARMA2
---------------------------------------------------------VGRILGKKLCLL-----------
--QGFKQCSAEYLSQ---------------------EEY--A--TWSQRGDIIQE-GESIGDH--HW---ITRHAVESLM
NMS---THALLD---VRL--D----------SVRVL--HRM-DMFPIIIHVSVNEKTAK-----------KLRKGLHRL-
---------GSSEEQFLE---V-----ARQEEGEL--DRVPCLY--------------SSL---APDSWSDLDSLLSCVR
------

>HelicoGUK
-------------------------------------------------DFNLLIL-SGPSGAGKSTLT--KYLQE--KI
P--KTHFSLSTTTRK--PREGEVDGLHYNFV--SE-EEF--K--QGIEKGQFLEW-AIVHNHY--YG---TSKIPVEKAL
K-E-G-KIVIFD---IDV--Q----------GYEIL--KKHYP-NACSVFISTKNQEIL----------------KERL-
-LLR--G--TDSKETIEK---R--L--INAYK-EM----QCLES-----FDYLI---INED---LEKSKEIILSIAKTLV
------

>CyanobGUK
-------------------------------------------------SGKLVVL-TGPSGVGKGTIV--HSLLN--RY
P--DLYLSISATTRS--PRAGEIHGKDYYFV--NN-EKF--E--EMIRQNQLLEW-AQYAGNY--YG---TPRLNIEDKI
S-K-G-FIVLLE---IEV--A----------GAKTI--KKT-FSNVLRIFILPPSLTEL----------------ENRL-
-RGR--A--TDSEQAIKK---R--L--KLAKE-EL----AVSQE-----FDKVI---INSN---LEKTLEQLELIIFSA-
------

>SyneGUK
-------------------------------------------------IGRVVVL-TGPSGVGKGTLL--KAILS--QH
P-EAF-LSISATTRS--PRPGEVDGQHYYFL--SR-EEF--Q--TKIAEQEFLEW-AEFAGNL--YG---TPRSPVIEQV
N-L-G-RTVILE---IEL--E----------GARQV--RKT-LPSARQVVLLPPSVEEL----------------EQRIR
ERAT-----EDEAAIARR---L--L--QAQT------EIGAAKE-----FDRCV---INDQ---LDTAITALEAAI----
------

>BrachyGUK
-------------------------------------------------MSNIVVI-TAPSAAGKTTLI--KKYMA--NH
S--NAVFSVSHTTRT--KRANEIDGKDYYFV--DK-EKF--E--EMISEGDFIEW-ALVHDNY--YG---TSFKELEKAD
D-E-N-NILILD---IDI--Q----------GALYI--KNK-GIEANYIFITPPSMEIL----------------KKRL-
-EDR--G--TETEESIKL---R--I--WDAKR-EL----EYKDK-----FDIII---ENDD---VEEAYKKLEEAINSKL
------

>TrichoGUK
-------------------------------------------------ALRSIAF-CGPSGSGKSTLI--KMLLK--DY
P-YYFGLSISHTTRK--PRQGEQNGREYYFT--QR-DEM--T--RRIKNGEFIES-AEYSGNL--YG---TSKKAVQDVT
N-S-G-KVCLLD---IDV--Q----------GIKIL--KKT-DLPVTYIFIKSPNQAEL----------------EKRL-
-RNR--A--TETEESLQK---R--L--KTAII-EM----EFGESPGV--FDHII---INDH---LPDAYSNLKAAITTVL
------

>LepeoGUK
-------------------------------------------------MHKTLVL-CGPSGSGKSTLI--KKLTA--EF
P-TAFGFSVSHTTRS--PRPGEVHGSAYHFV--TR-KVM--K--DMLSKGEFIEN-AEFSGNM--YG---TSFAAVESVV
S-DDS-KICILD---IDA--Q----------GVRQVKVKEE-FLQPLYVFINIPSMEVL----------------EERL-
-KSR--N--TETEESLAR---R--M--SAAKA-EI----EYGTTTGV--FDTVI---VNDD---LDRSYNELKSFILSRI
------

>BranchGUK
-------------------------------------------------LPRPVVI-CGPSGSGKSTLY--NKLLK--EF
P-GVFQLSVSHTTRQ--PRPGELNGREYHFI--NR-DQF--Q--ENIKQGDFLEW-AEFSGNI--YG---TSKKALEEVQ
S-N-N-VIPILD---IDT--Q----------GVRNV--KKA-SLEAVYIFIKPPSIDVL----------------EKRL-
-RSR--K--TETEEALQK---R--L--SAARN-EL----EYGLKPGN--FQHII---TNDD---LDVAYEKLKGILIKSQ
------

>NeuroGUK
-------------------------------------------------DRRPVVI-SGPSGVGKGTLF--KLLFE--RH
P-DTFTLSVSHTTRG--PRPGEKDGVDYHYV--TK-EAF--E--ELKAKGGFVES-AQFGSNF--YG---TSKATIEEQS
A-K-G-KVVVLD---IEM--E----------GVKQI--QAS-GFPARYVFIAPPSEEEL----------------EKRL-
-RGR--G--TDKEEDILK---R--L--AQAKN-EL----AFS-KTGV--HDKII---VNED---LETAYKELEEFVYAPV
------

>AmphiGUK
--------------------------------------------------------------SGKSTLI--KRLFQ--EF
P-NEVDFSVSHTSRK--PRSNEVHGREYYFS--TR-EEM--ETELGIKKGEFIET-AEYSGNL--YG---TSKKAVAKVK
S-L-G-KVCVLD---IDMETQ----------GVRSI--KET-KLNPIYVFIQPPSIEEL----------------EKRL-
-RSR--Q--TETEESLRK---R--L--DVAHE-EM--ETEYAKKEGS--FDHVV---VNDE---LEKAYGELKSIVMETK
------

>MonoGUK
-------------------------------------------------QPRPIVV-SGPSGAGKSTFL--KRLFK--EF
P-DVFALSVSHTTRK--PRTGEQDGVDYHFT--ER-EVM--E--QMIASDEFVEH-AQFGGNL--YG---TSKRAISDVA
A-Q-N-RICILD---IER--Q----------GCENV--RNL-DMQPLFVFVQPPSVEVL----------------EQRL-
-RSR--N--TETEESLQK---R--L--AEAES-AM----VYGATPGK--FDHVI---VNDD---LDAAYEKFKACLMPDI
------

>flyGUK
---------------------------------------------------RPLVL-CGPSGSGKSTLL--KRLFA--EF
P-STFGFSISHTTRK--PREGEEHGVHYYFV--ER-PEM--E--AAIAGDEFIET-AEFTGNL--YG---TSKAAVREIQ
A-Q-G-RVCILD---IEQ--K----------GVEQI--KRT-DLNPILIFNNPPSIKEL----------------ERRL-
-RKR--G--SETEESLSK---R-----LNAA--QV--ELDYGLTPGN--FHKII---NNVD---IDVAYEEFRNFVVQE-
------

>BomGUK
-------------------------------------------------GPRPLVL-CGPSGSGKSTLL--KRLLK--EF
P-DKFGFSVSHTTRA--PRAGEKNGVHYHFT--NL-NDM--S--TAIEKGEFIET-AIFSGNI--YG---TSKKAVDDVR
R-T-G-KICVLD---IEM--E----------GVKQI--KRT-DLDPLLVFVMPPSIDEL----------------ERRL-
-RAR--N--TEQEDSLKK---R--L--ETARR-EI----KFGQEPGN--FNIII---LNDN---LDKAYNELRDFITQNI
------

>LobsterGUK
--------------------------------------------------PRPLVL-CGPSGVGKSTLQ--KKLLE--EF
G-PHFGFSVSHTTRS--PREGEEHGKHYYFV--TR-QEM--ETQEAIDKGEFIEH-AEYSGNL--YG---TSKKAVHNVL
G-N-G-RICILD---IDT--Q----------GVMETQVKKT-DLQAQFVFIRPPSIEDL----------------VKRL-
-QAR--G--TETEESLNK---R--L--TTAKK-EL----EYGAVKGN--FDKVI---INDN---VEEAYQELRDFMETLP
------

>PeniGUK
-------------------------------------------------KYRPVVI-SGPSGTGKSTLL--KRLFA--EF
P-DTFGFSISHTTRA--PRAGEEDGREYYFT--TK-DDF--L--KLVDENGFIEH-AQFGGNF--YG---TSVQAVRNIA
S-K-Q-RICILD---IEM--E----------GVKQV--KRT-DLNARFLFLSPPSLEEL----------------ERRL-
-RGR--G--TETEDSLNK---R--L--AQARN-EL----EYSRQPGA--HDKIV---VNDD---LEKAYTELRDWIVDGG
------

>Aspergillu
-------------------------------------------------RFRPVVV-SGPSGTGKSTLL--KRLFA--EY
P-DTFDLSVSHTTRA--PRPGEENGREYYFT--TK-EDF--L--DLVSKNAFIEH-AQFGGNY--YG---TTVQAVKDVA
Q-K-G-KICVLD---IEM--E----------GVKQV--KRT-DLDARFLFLAPPSLEEL----------------EKRL-
-RGR--A--TETEESLTK---R--L--AQAKN-EL----EYAAQPGS--HDKIV---VNDD---LEKAYKELRDWIVDGG
------

>CandGUK
-------------------------------------------------ANRPIVI-SGPSGTGKSTLL--KKLFA--EY
P-DKFGFSVSNTTRK--PRPGEVNGKDYNFS--TV-EEF--K--QLIDENKFIEW-AQFSGNY--YG---TTIKAVKDVA
E-Q-G-RICLLD---IDM--Q----------GVKSV--KKT-DLNARYLFISPPSIEEL----------------KSRL-
-TGR--G--TETEDSLQK---R-----IAAASDEM----EYAQTGA---HDKII---VNDD---LDKAYAEFKKFIVDEQ
------

>Zygosaccha
-------------------------------------------------MSRPIVF-SGPSGTGKSTLL--KKLFA--EF
P-DKFGFSVSSTTRS--PRPGEVNGREYNFV--QV-EQF--Q--KMIQEGKFIEW-AQFSGNY--YG---TAVDSVKKVI
E-S-G-KVCLLD---IDM--Q----------GVKAV--KSS-DLNARFLFIAPPSVEDL----------------ESRL-
-RGR--G--TETEESISK---R-----LAAAKGEM--DFASTGV-----HDKII---VNDD---LNRAYDEMKQFILATE
------

>PichiaGUK
-------------------------------------------------MARPIVI-SGPSGTGKSTLL--KRLFA--EF
P-SKYGFSVSNTTRS--PRPGEENGVHYNFC--SV-DEF--E--SLIKENAFIEW-AKFSGNY--YG---TTIKAVDDVS
R-KLG-KTCILD---IDM--Q----------GVKSV--KNT-NLNARFLFLAPPSIEEL----------------QKRL-
-VSR--G--TETEESIRK---R--L--DAAKA-EL----EYAETGA---HDKVI---VNDD---LEKAYQELRAFVLEE-
------

>Kluyveromy
-------------------------------------------------MSRPIVI-SGPSGTGKSTLL--KKLFA--EY
P-TSFGFSVSSTTRQ--PRNGEVNGKDYNFV--TV-DEF--K--SMIDNKKFIEW-AQFSGNY--YG---TTIESVKEVT
N-S-G-KTCILD---IDM--Q----------GVKSV--KQT-DLNARFLFVAPPSVEVL----------------KERL-
-TGR--G--TETPESLEK---R-----LNAAIAEL----EYAETGA---HDLTV---VNDD---LDAAYEKLKQFIFEEE
------

>YeastGUK
-------------------------------------------------MSRPIVI-SGPSGTGKSTLL--KKLFA--EY
P-DSFGFSVSSTTRT--PRAGEVNGKDYNFV--SV-DEF--K--SMIKNNEFIEW-AQFSGNY--YG---STVASVKQVS
K-S-G-KTCILD---IDM--Q----------GVKSV--KAIPELNARFLFIAPPSVEDL----------------KKRL-
-EGR--G--TETEESINK---R--L--SAAQA-EL----AYAETGA---HDKVI---VNDD---LDKAYKELKDFIFAEK
------

>CionaGUK
-------------------------------------------------ALRPVVF-SGPSGSGKSTLL--GLLFK--EF
P-NEFGFSVSHTTRQ--PRPGEVGGKHYHFT--TV-EEM--ETEKEIHRGNFIEH-AKFSNNMETYG---TSKQAVQDVL
K-N-N-KICLLD---IDE--Q----------GVKSI--KKT-DLDPLCVFIAPPSLQTL----------------QNRL-
-NER--G--TETAESIER---R--METATAAS-AL----QYSKEKGV--YDIII---VNDI---LEAAYKKLKEFLLQEI
------

>AplysiaGUK
-------------------------------------------------ALRPLVI-CGPSGSGKSTLL--KKLLK--DF
G-DYFALSVSHTTRK--PRPGEVNGKDYHFI--SR-DEM--E--QAIEAGEFIEY-TEFSGNL--YG---TSKKSVRDVQ
D-Q-G-RICILD---IEI--E----------GVKNI--KNT-DLNPRYIFIKPPSMKAL----------------EERL-
-RGR--G--TETEESLRK---R--L--ARASE-EI----AYGENQGN--FDLLL---VNDN---LKTAYSKLKDYLIKEY
------

>SaccoGUK
-------------------------------------------------TPRPIVL-SGPSGTGKSTLI--KKLMN--EF
K-EYFGFTISHTTRK--ARPGEKHGQDYYFT--NR-EAM--E--EAVSRNEFIET-AEYSGNL--YG---TSKKAVEDVL
S-K-Q-KICILD---IDM--Q----------GVKNV--KQT-NLKPRYIFIKPPSMEAL----------------EERL-
-RGR--E--TETDESIQK---R--L--CSAKA-EL----EYALT-GA--YDVMI---INDD---LEIAYEELKGFLSQDI
------

>CapitellaG
-------------------------------------------------TFKPVVL-SGPSGSGKSTLL--KKLMETGEY
Q-DCFAFSVSHTTRK--PRPGEVNGKDYHFI--DQ-DEM--ETQKLITNDAFIEH-ACFSGNMETYG---TSKQAVHDVV
D-T-G-KICILD---IDMETQ----------GVKSV--KAT-DLKPRYIFIQPPSLEAL----------------EQRL-
-RGRMET--TETEDSLKK---R--METDAAHA-EL----QYAAEEGA--YDHVI---VNDD---LETAYTKLKAILIEDI
------

>HagfishGUK
-------------------------------------------------QPRPVVL-SGPSGAGKSTLL--KRLMETKEF
E-DVFGLSVSHTTRK--PRPGEVDGTDYHFVMETR-DKM--ETERCIKAGEFLEH-AEFSGNL--YG---TSKWAVKAVQ
E-Q-N-RICILD---VDL--Q----------GVKNI--KTT-TINPIYISVQPPSLQIL----------------ETRL-
-RGR--Q--TETEDAIQR---R--L--HTARQ-DM-----------------------ETE---METSKE----------
------

>LampreyGUK
-------------------------------------------------GPRPVVL-SGPSGCGKSTLI--KKLMETSEF
E-GVFGLSVSHTTRK--PRPGEVTGKDYHFV--TR-EEM--ETLRLIAAGEFIEH-AEYSGNL--YG---TSKSAVRAVL
D-K-N-QICILD---IDMETQ----------GVHSMETKKT-DLNPLYISIQPPSITIL----------------EERL-
-RLR--K--TENDDSLKR---R--L--KAAKK-EI----EFSKEPGA--FDAIV---VNDE---LQEAYAQLKELVKKEI
------

>HomoGUK
-------------------------------------------------GPRPVVL-SGPSGAGKSTLL--KRLLQ--EH
S-GIFGFSVSHTTRN--PRPGEENGKDYYFV--TR-EVM--Q--RDIAAGDFIEH-AEFSGNL--YG---TSKVAVQAVQ
A-M-N-RICVLD---VDL--Q----------GVRNI--KAT-DLRPIYISVQPPSLHVL----------------EQRL-
-RQR--N--TETEESLVK---R--L--AAAQA-DM----ESSKEPGL--FDVVI---INDS---LDQAYAELKEALSEEI
------

>MusGUK
-------------------------------------------------GPRPVVL-SGPSGAGKSTLL--KKLFQ--EH
S-SIFGFSVSHTTRN--PRPGEEDGKDYYFV--TR-EMM--Q--RDIAAGDFIEH-AEFSGNL--YG---TSKEAVRAVQ
A-M-N-RICVLD---VDL--Q----------GVRSI--KKT-DLCPIYIFVQPPSLDVL----------------EQRL-
-RLR--N--TETEESLAK---R--L--AAART-DM----ESSKEPGL--FDLVI---INDD---LDKAYATLKQALSEEI
------

>DogfishGUK
-------------------------------------------------GPRPVVI-SGPSGAGKSTLL--KLLLK--EY
E-QVFGFSVSHTTRN--PRPGEENGKDYHFV--SR-DEM--ETLRGIEAEEFIEN-AEFSGNL--YG---TSKAAVHAVQ
A-K-N-QICILD---IDMETQ----------GVRNI--KKT-DLCPIYLSIQPPSFEIL----------------EERL-
-RQR--K--TESKESLEK---R--LMETAAKL-DM--ETEFSKEPGMETFDEVL---INDN---LEDAYS----------
------

>XenoGUK
-------------------------------------------------GPRPVVL-SGPSGAGKSTLL--KRLMN--EY
E-GLFGFSVSHTTRK--PRPGEADGKDYHFV--SL-DDM--K--KGIERGEFIEH-AVFSGNM--YG---TSTAAVQAVQ
A-R-N-QICILD---IDM--Q----------GVKSI--KKT-SLNPIYISIHPPSVPIL----------------EKRL-
-RDR--N--TESEESLQK---R--L--NAAIA-DL----EISKEPGL--FDAII---VNDD---LEEAYAHLKGTLAQEI
------

>DanioGUK
-------------------------------------------------GPRPVVL-SGPSGAGKSTLL--KRLMK--EY
E-GVFGFSVSHTTRN--PRPGEEDGKDYHFV--TK-EKM--Q--EGIDKDEFIEN-AEFSGNM--YG---TSKSSIEDVQ
A-Q-N-LICILD---VDI--Q----------GVKNI--KKT-DLNPIYISIQPPSMEIL----------------EKRL-
-RDR--Q--TETEDSLQK---R--L--EAARI-DM----ELSKEPGV--FDIVI---VNDD---LEEAYEKLKSVLIEEI
------

>AgroGUK
-------------------------------------------------RGLMLAI-SSPSGAGKSTIA--RTLLD--TD
K--HVGLSVSVTTRQ--RRPSEIAGVHYHFV--SQ-REF--E--RLRDSDSLLEW-AEVHGNF--YG---TPREPVETAM
A-E-G-RDMLFD---IDW--Q----------GAQQL--QEKMPADVVSIFVLPPTMTEL----------------QSRL-
-HRR--A--EDSEEVIAT---R--L--ANSRS-EI----AHWRE-----YDYVI---INDD---LNAAFDAVQSIVKAER
------

>SinoGUK
-------------------------------------------------RGLMLVI-SSPSGAGKSTIA--RNLLE--AD
P--DLSISVSVTTRS--RRPSEIEGRHYFFK--TI-REF--E--ALKATDSLLEW-AEVHGNF--YG---TPRDAVEKAM
G-E-G-RDMLFD---IDW--Q----------GAQQL--QEKMAGDVVSIFILPPSMAEL----------------QSRL-
-HRR--A--EDSEEVIAT---R--L--ANSRA-EI----EHWRE-----YDYIV---VNDD---LDRAFSSVRAIVEAER
------

>HaloGUK
-------------------------------------------------KGKLFVL-SGPSGVGKGTVL--DKLLS--DF
K--DVQYSVSATTRK--PRPGEKDGVDYFFL--SR-EKF--F--KMVENNEFIEW-AEVHNNY--YG---TPKIFVDKCL
A-E-G-KDVILE---IDI--Q----------GARQV--KKLYP-DAIFIFLVPPSLNEL----------------KRRL-
-NHR--G--SEDEKNMKI---R--L--NNAED-EL----KEVKN-----YDYKV---VNDR---LDDAVEKLKSIIIAEK
------

>EcoliGUK
-------------------------------------------------QGTLYIV-SAPSGAGKSSLI--QALLK--TQ
PLYDTQVSVSHTTRQ--PRPGEVHGEHYFFV--NH-DEF--K--EMISRDAFLEH-AEVFGNY--YG---TSREAIEQVL
A-T-G-VDVFLD---IDW--Q----------GAQQI--RQK-MPHARSIFILPPSKIEL----------------DRRL-
-RGR--G--QDSEEVIAK---R--M--AQAVA-EM---SHYAE------YDYLI---VNDD---FDTALTDLKTIIRAER
------

>ShigellaGU
-------------------------------------------------QGTLYIV-SAPSGAGKSSLI--QALLK--TQ
PLYDTQVSVSHTTRQ--PRPGEVHGEHYFFV--NH-DEF--K--EMISRDAFLEH-AEVFGNY--YG---TSREAIEQVL
A-T-G-VDVFLD---IDW--Q----------GAQQI--RQK-MPHARSIFILPPSKIEL----------------DRRL-
-RGR--G--QDSEEVIAK---R--M--AQAVA-EM---SHYAE------YDYLI---VNDD---FDTALTDLKTIIRAER
------

>Enterobact
-------------------------------------------------QGTLYIV-SAPSGAGKSSLI--QALLK--TQ
PLYDTQVSVSHTTRQ--PRPGEVHGEHYFFV--NH-DEF--R--TMIGREAFLEH-AEVFGNY--YG---TSRETIEQVL
A-T-G-VNVFLD---IDW--Q----------GAQQI--RSK-MPQARSIFILPPSKEEL----------------DRRL-
-RGR--G--QDSEEVIAK---R--M--AQAVA-EM---SHYAE------YDYLI---VNDD---FDTALGDLKTIIRAER
------

>Salmonella
-------------------------------------------------QGTLYIV-SAPSGAGKSSLI--QALLK--TQ
PLYDTQVSVSHTTRA--PRPGEVHGEHYFFV--NH-DEF--K--TMIGREAFLEH-AEVFGNY--YG---TSRETIEQVL
A-T-G-VDVFLD---IDW--Q----------GAQQI--REK-MPQARSIFILPPSKIEL----------------DRRL-
-RGR--G--QDSEEVIAK---R--M--AQAVA-EM---SHYAE------YDYLI---VNDD---FDTALSDLKTIIRAER
------

>NeisseriaG
-------------------------------------------------KGNIYII-SAASGTGKTTLV--SRLLK--NH
D--DIRVSISHTTRQ--PREGEEHGVHYHFV--PK-EEF--E--SLIEQRAFLEH-ANVFGNY--YG---TSIAGVNSLS
E-E-G-YDVILE---IDV--Q----------GAAQV--RKSLP-EASSIFILPPSFEVL----------------AQRL-
-IGR--G--TDSEEVIQT---R--L--SKARH-EI----EQSVL-----FDYVV---VNDD---LDRAEADLFHIIKAGR
------

>DesulfGUK
-------------------------------------------------KGLLIVI-SAPSGTGKTTLS--HKLLK--TF
P--SMEFSVSYTTRK--PRKGEVNGRDYFFV--DK-ETF--E--SMIKEGDFLEW-AEVYGNL--YG---TSKSQVMKAL
E-K-G-KDILLD---IDT--Q----------GALQV--KKN-FPEAVLIFILPPSLREL----------------EKRL-
-RKR--G--TDDEETIKK---R-----LRIAREEI--KKAFF-------YDYLL---INDD---LEVAFEKLRSIITAEK
------

>Thermovibr
-------------------------------------------------KGLLIVV-SAPSGTGKTTLC--HMLLK--EI
P--TLEFSVSYTTRP--PREGEVDGRDYHFV--TK-EQF--E--RMIEEGDFLEW-ANVYGNL--YG---TSKSQVLKAL
E-E-G-RDILLD---IDT--Q----------GALQV--KKN-FPEAVLIFILPPSLEEL----------------ERRL-
-RKR--G--TDPEEVIER---R--L--KTARE-EL--KKALC-------YDYLV---VNDE---LEKAFDQLKGIITAEK
------

>TrichoMPP
-------------------------------------------------VLRPLVV-VGPPKVGRNELK--RVLIA--VD
P-ALFCTAIPHTTRP--KEPSEVDGKDYYFV--ER-RVM--E--TQVRRNKFVEY-GEFNGHL--YG---VSIDSIKKEA
A-S-G-RVCIVD---LRG--E----------SLKAA--RIP-EIKPFVAYIKPPPIEKL--------RDTRATDKSKVD-
-ANT--Q--VFTEADFRE---M--L--EIGQ--EY--ETLYGHM-----FDVVI---VNDK---LQDAVSMLQEAVNNMI
------

>CelegansMP
--------------------------------------------------RRPIVL-CGAEGVGCLKLR--DRLLE--SD
R-ITLACPVP-TSRT--PKEGEFNGVHYHFV--SK-QKF--H--EDAKSGKFVEF-GEYQKFW--YG---TAKKDVVNVI
E-R-G-KTCVMT---LKA--E----------SLGAI--RSP-DIQPYIIFIAAPSLYIL--------------RRQREV-
-EGT--F--GVKDDELKA---I--L--TQSK--SI--EQKYGHL-----FDGII---VNID---FEKSFRELKQILMKVN
------

>DanioMPP4
-------------------------------------------------THRLIAL-IGPSGVGVNELR--RKLIE--IN
P-KVYQGPVPHTTRP--PKCHEEAGREYHFV--SR---------------------EQFDSMV-----------------
--C-N-HRCWNT---HTV--E----------ALESV--RTP-ELRAYVIFIKPPTVEQM-----------KRTRMNSNII
TNYYTSR--PFRDEDFLE---I--E--DAGR--KM--EQHYCQF-----FDHVI---VNDG---LQAACVQLLTAVRRAQ
------

>TetraoMPP4
-------------------------------------------------PHRLVAL-LGPSGVGVNELR--KRLIR--SD
P-GLFQGAVPHTTRP--PKGYEEPGRDYHFT--SR-EMF--D--AMVSQSRFLEY-GEYKGNL--YG---TSVQAVRDVL
S-S-G-KICVLD---IEP--N----------AIQAV--RTP-ELKAFIVYVKPPPLERL----RESRRGAAVAT---GY-
-YVN--R--PFRDEDFQE---M--E--AAAQ--KM--ESQYWQF-----FNHVL---VNDQ---LQDARVQLLAAVNQAQ
------

>GallusMPP4
-------------------------------------------------RNRLIVL-VGPAGVGVNELR--RRLIA--SN
P-REFQSAVPHTTRV--QKSYEMNGREYHYV--SK-ETF--E--NMVYSHRMLEY-GEYKGYL--YG---TSVDAVRTVL
D-E-G-KICVVD---LEP--H----------GIQIA--RTH-ELKPYIIFIKPSSISCM----RQTRKNARIIT---DY-
-YVN--M--KFKEEDLQE---M--E--DSAK--KM--EAQFGQF-----FDQVI---VNDN---LQEASAQLLSAVHHAQ
------

>HomoMPP4
-------------------------------------------------KYRLIVL-MGPSGVGVNELR--RQLIE--FN
P-SHFQSAVPHTTRT--KKSYEMNGREYHYV--SK-ETF--E--NLIYSHRMLEY-GEYKGHL--YG---TSVDAVQTVL
V-E-G-KICVMD---LEP--Q----------DIQGV--RTH-ELKPYVIFIKPSNMRCM----KQSRKNAKVIT---DY-
-YVD--M--KFKDEDLQE---M--E--NLAQ--RM--ETQFGQF-----FDHVI---VNDS---LHDACAQLLSAIQKAQ
------

>MusMPP4
-------------------------------------------------KHRLIVL-VGPSGVGVNELR--RQLIG--CN
P-SCFQSAVPHTTRF--PKSYEMDGREYHYV--SR-ETF--E--SLMYGHKMLEY-GEYKGHL--YG---TSVNAVHAVL
D-E-G-KICIMD---LEP--Q----------DIQSA--RTR-DLKPYVIFIKPPNTSSM----RHSRKNAKITT---DY-
-YVD--M--KFKDEDLQE---M--E--ELAQ--KM--ESQFGQF-----FDHVI---VNDN---LQDACGQLLSAIQKAQ
------

>XenoMPP7
-------------------------------------------------KYRLVIL-VGPVGVGVNELK--RKVLI--GN
S-QHYGVTVPHTTRG--KRSQENDGVEYIFI--SK-HLF--E--TDIHNNKFIEY-GEYKNNY--YG---TSLDSVRSVL
A-K-N-KICLLD---VQP--N----------SLKHL--RTS-EFKPFVIFIKPPTIERL----RETRRNAKVISGKDER-
-GAA--K--PFSDEDFEE---M--I--QSAE--AM--EAQYDHF-----FDTTI---VNDD---LSAAYNELRSTLERLE
------

>GallusMPP7
-------------------------------------------------KYRLVVLVVGPVGVGLNELK--RKLLI--SD
T-QHYGVTVPHTTRA--RRSQESDGVEYIFI--SK-HLF--E--TDVQNNKFIEY-GEYKNNY--YG---TSLDSVRSVL
A-K-N-KVCLLD---VQP--H----------TVKHL--RTY-EFKPFVIFIKPPPLDRL----RETRKNAKIISSKDDR-
-GTA--K--PFTEEDFQE---M--I--KSAQ--VM--ESQYGHL-----FDKVI---INDD---LATAYSELKATFDRLE
------

>HomoMPP7
-------------------------------------------------KYRLVVL-VGPVGVGLNELK--RKLLI--SD
T-QHYGVTVPHTTRA--RRSQESDGVEYIFI--SK-HLF--E--TDVQNNKFIEY-GEYKNNY--YG---TSIDSVRSVL
A-K-N-KVCLLD---VQP--H----------TVKHL--RTL-EFKPYVIFIKPPSIERL----RETRKNAKIISSRDDQ-
-GAA--K--PFTEEDFQE---M--I--KSAQ--IM--ESQYGHL-----FDKII---INDD---LTVAFNELKTTFDKLE
------

>MusMPP7
-------------------------------------------------KYRLIVL-VGPVGVGLNELK--RKLLM--SD
A-QHYGVIVPHTTRA--RRSQESDGVEYIFI--SK-HLF--E--TDVQNNKFIEY-GEYKNNY--YG---TSIDSVRSVL
A-K-N-KVCLLD---VQP--H----------TVKHL--RTL-EFKPYVIFIKPPSIERL----RETRKNAKIISSRDDQ-
-GTA--K--PFTEEDFQE---M--I--KSAQ--IM--ESQYGHL-----FDKII---INDD---LTVAFNELKTTFDKLE
------

>TetraoMPP7
-------------------------------------------------KHRLVVF-VGPTGVGLNELK--KKLLI--SD
P-QHFSVTIPHTTRA--KRNRESDGVEYHFI--SK-HLF--E--TDIHNNKFIEY-GEYKGNY--YG---TSVDSIRSIL
S-K-N-KVCLLD---VQP--Q----------MIKHL--RTA-EFKPFVVFVKPPGVERL----RETRQNAKFMSGKEDK-
-GSA--R--PFKEEDFHE---M--V--RTSD--VM--ENQYSHL-----FDKVI---VNDD---LSAAFSELRKTLRTVE
------

>DanioMPP7
-------------------------------------------------RHRLVVL-VGPTGVGLNELK--RKLLI--SD
T-QHFSVTIPHTSRS--KRHQESEGVEYHFI--SK-NLF--E--ADIQNNKFIEH-GEYKGNY--YG---TSFDSVRSVL
S-K-N-KVCLLD---VQP--H----------TLKHL--RTA-EFKPYVVFVKPPCIERL---------------------
---------RETRRNAKV---I-----SGKD------DKTSSKA-----F-------SEED----------FLEMISASQ
------

>DanioMPP3
-------------------------------------------------RPRLVVL-IGSLGARINELK--QKVIA--EN
P-HRYAVAVPHTTRP--KKSHEKEGVEYHFV--TK-QAF--D--ADAQNNKFIEY-GEYKENL--YG---TSIEAIRSVQ
A-K-N-KMCLVD---VQP--E----------ALKAL--RTA-EFKPYVIFVKPKIPES-----RRRRSAATSPGGASQK-
-SAS--K--RFQEEDLQE---M--R--LSAQ--QI--DQQYGHL-----VDRVL---IKED---TASASTELRSILERLE
------

>HomoMPP3
-------------------------------------------------RPRLVVL-IGSLGARLHELK--QKVVA--EN
P-QHFGVAVPHTTRP--RKSHEKEGVEYHFV--SK-QAF--E--ADLHHNKFLEH-GEYKENL--YG---TSLEAIQAVM
A-K-N-KVCLVD---VEP--E----------ALKQL--RTS-EFKPYIIFVKPAIQEK-----RK-----TPPMSPACE-
-DTA--A--PFDEQQ-QE---M--A--ASAA--FI--DRHYGHL-----VDAVL---VKED---LQGAYSQLKVVLEKLS
------

>MusMPP3
-------------------------------------------------RPRLVVL-IGSLGAHLHELK--QRVVA--ED
P-QQFAVAVPHTTRP--RKSHERDGVEYHFV--SK-QAF--E--ADVHHNKFLEH-GEYKENL--YG---TSLEAIQAVM
A-K-N-KVCLVD---VEP--E----------ALRHL--RTP-EFKPYVIFVKPAIQER-----RK-----TPPVSPDSE-
-DIA--S--SLDEQQ-QE---M--A--ASAA--FI--DQHYGHL-----IDTVL---VRQD---LQEACSQLRAVIETLS
------

>StrongyMPP
-------------------------------------------------RKRPIVL-IGPPHVGRQELK--QRLLE--SD
R--RFKAAVPHTTRV--MKGHEINSVDYHFT--SK-TRF--E--QDVAASKFVEY-GDYEGNL--YG---TSLDSIQAVI
D-E-S-KICLLN---LHA--Q----------ALKIL--KKS-SLKPYFLFICPPSIDRL---------------RQQRT-
-EAG--E--LLKEQELRE---I--I--DTGR--GM--EDAFGHY-----FDHVI---IHHD---HDRAYNDLISEIDRIQ
------

>CionaMPP5
-------------------------------------------------KKRPIVL-IGPPNVGRHELR--QRLVD--ND
R-DRFGSAIPHTSRH--PNEGERGGVDYHFV--SI-SEF--E--AMVTAQKFLEH-GAYQKNL--YG---TTIKAVQKII
D-I-E-KICVLN---LHA--E----------SLRAL--STS-GLKPYIVFIAPPPLEKL---------------RQNMS-
-KEG--K--QIKEDELRR---I--I--ENAR--DI--ERRYAHY-----FDETI---RNTD---LNRSYAELLRLINKLD
------

>BranchMPP5
-------------------------------------------------SRRPVVL-IGPPNVGRHELR--QRLME--SD
P-EKYTAAVPHTSRS--RKDQEVDGKDYHFI--PR-SQF--E--QDILAGKFVEH-GEYEKNI--YG---TSLDAIRRVI
N-S-N-KVCVLN---LHP--QDDQPAVALIRALKIL--KSS-DLKPFIVFVAPPGLEKL---------------RQLRN-
-KMG--D--HPKDEELRE---T--I--EKAR--EI--ELNFGHY-----FDYVI---VNGD---LDRAYNELLREIGRLE
------

>ApisMPP
-------------------------------------------------HKRPIVL-IGPPNIGRHELR--QRLMH--DS
--ERFAAAIPHTSRP--RKDSEVDGQDYHFI--SR-SQF--E--SDILCRKFVEH-GEYEKAY--YG---TSVEAIRSVV
N-S-G-KICVLN---LHP--Q----------SLKIL--RNS-DLKPYVVFVAPPSLEKL---------------RQKRI-
-KNN--E--SFKEEELKD---I--I--EKAR--EM--EDKYGHL-----FDMII---INTD---TDRAYNQLLTEINSLE
------

>FlyMPP5
-------------------------------------------------HKRPIVL-IGPPNIGRHELR--QRLMA--DS
--ERFSAAVPHTSRA--RREGEVPGVDYHFI--TR-QAF--E--ADILARRFVEH-GEYEKAY--YG---TSLEAIRTVV
A-S-G-KICVLN---LHP--Q----------SLKLL--RAS-DLKPYVVLVAPPSLDKL---------------RQKKL-
-RNG--E--PFKEEELKD---I--I--ATAR--DM--EARWGHL-----FDMII---INND---TERAYHQLLAEINSLE
------

>TetraoMPP5
-------------------------------------------------RKRPVAL-IGPTNSGHDELR--RRLLS--VQ
P-EKFAIAVPHTTRT--PRIHERNGYEYHFV--SR-TAF--E--NDLASGKFIEF-GEFEKNL--YG---TSSDSVRDVV
N-S-G-RICVLC---LHT--R----------SLQVL--RSS-SLKPFIVFIAPPSQERL---------------RTLLA-
-RDG--K--TPKPDEVKK---V--I--EKSR--EM--EHSFGHF-----FDATI---VNTD---PDQAFHQLRRLIDKLD
------

>DanioMPP5
-------------------------------------------------RKRPIAL-IGPPNCGQNELR--QRLLS--TE
P-DRFAGPVPHTTRS--RRDAEANGRDYHFV--SR-QAF--E--MDSAAGKFIES-GEFEKNF--YG---TSTDSVRQVI
N-T-G-KICLLC---VHT--Q----------SLKVL--RSS-DLKPYIIFIAPPSQERL---------------RALLA-
-KDN--K--NPKPEELRD---I--I--EKAR--EM--EQNYGHL-----FDAAI---VNTD---LDKSYQELLRLINKLD
------

>XenoMPP5
-------------------------------------------------RKRPIIL-IGPQSCGQNELR--QRLMT--NE
P-ERFAAAVPHTTRS--RRENELAGRDYHFV--SR-QTF--D--ADISAGKFIEF-GEFEKNL--YG---TSIDSVRQVI
N-S-S-KICLLC---LHT--Q----------SLKML--RNS-DLKPYIIFIAPPSQERL---------------RALLA-
-KEG--R--NPKPEELRE---I--I--EKAR--EM--EQNNGHF-----FDTAI---VNTD---LDKAYQELLRLINKLD
------

>GallusMPP5
-------------------------------------------------RKRPIVL-IGPQNCGQNELR--QRLMN--NE
V-DRFASAVPHTTRS--RRETEVAGRDYHFI--SR-QAF--E--NDIAAGKFIEY-GEFEKNL--YG---TSIDSVRQVI
N-S-G-KICLLN---LHT--Q----------SLKTL--RNS-DLKPYIIFVAPPSQERL---------------RALLA-
-KEG--K--NPKPEELRE---I--I--EKTR--EM--EQNNGHY-----FDTAI---VNSD---LDKAYQELLRLINKLD
------

>HomoMPP5
-------------------------------------------------RKRPIIL-IGPQNCGQNELR--QRLMN--KE
K-DRFASAVPHTTRS--RRDQEVAGRDYHFV--SR-QAF--E--ADIAAGKFIEH-GEFEKNL--YG---TSIDSVRQVI
N-S-G-KICLLS---LRT--Q----------SLKTL--RNS-DLKPYIIFIAPPSQERL---------------RALLA-
-KEG--K--NPKPEELRE---I--I--EKTR--EM--EQNNGHY-----FDTAI---VNSD---LDKAYQELLRLINKLD
------

>MusMPP5
-------------------------------------------------RKRPIIL-IGPQNCGQNELR--QRLMN--KE
K-DRFASAVPHTTRN--RRDHEVAGRDYHFV--SR-QAF--E--ADIAAGKFIEH-GEFEKNL--YG---TSIDSVRQVI
N-S-G-KICLLS---LRT--Q----------SLKTL--RNS-DLKPYIIFIAPPSQERL---------------RALLA-
-KEG--K--NPKPEELRE---I--I--EKTR--EM--EQNNGHY-----FDTAI---VNSD---LDKAYQELLRLINKLD
------

>TetraoMPP2
-------------------------------------------------KRKTLIL-IGAQGVGRRRLK--NKLLL--RD
P-LLFGTTIPYTSRK--PKKGERESRTFAFT--SR-SKM--E--ADIKNGRYLEH-GEYESNL--YG---IKIDSIQEVI
E-A-G-RVCILD---PNP--Q----------TLKVL--RTS-EFLPYVVFLQSPEFEVL---------KAINQSAVEAG-
-VAA--K--TLTDEELNR---T--C--GESA--KI--QAAYGHY-----FDLSI---VNDN---LDETYRTVKAALETVS
------

>danioMPP2
-------------------------------------------------RRKTLIL-IGAPGVGRRSLK--NKLLV--SD
P-QHYGVTIPYTSRK--AKSADRENMMYAFT--SR-SKM--E--ADIKAGRYLEH-GEYDGNL--YG---IKIDSIHEVV
E-A-G-RICILD---VNP--Q----------TLKVL--RTS-EFLPYVVFIKAPEFEVL---------KAMNRSGIEAG-
-VAT--K--RKTDAELKK---T--I--EESA--KI--QRVYGHY-----FDLTI---VNDD---LEEAYSTLKSSLEKLK
------

>BranchMPP2
-------------------------------------------------QRKTLIL-IGAQGVGRRSLK--NRLIL--SD
H-ERFGTTMPHTSRA--PREGEEDGKGYYFA--DK-TAM--Q--QDIRDHKYLES-GEYEGNL--YG---TKLDSVRNVM
R-S-G-KMCILD---VNP--Q----------ALKVL--------------------------------------------
---------------------K----------------------------------------------------------
------

>DanioMPP6
-------------------------------------------------QRKTLIL-IGAQGVGRRSLK--NRLVV--LQ
P-TRFGTTVPHTSRR--PRNDERDGQSYRFV--TR-LEM--E--TDIKLGRYLEH-GEYDGNL--YG---TKIDSIHEVV
N-T-G-RTCILD---VNP--Q----------ALKLL--KTA-EFMPYVVFIAAPEFDTL---------KDMHKAVVDAG-
-LTT--K--QLADVDLKK---T--V--DESA--RI--LRAYRHY-----FDLII---VNDN---LDCAFEKLQSSVEELC
------

>GallusMPP6
-------------------------------------------------QRKTLVL-IGAQGVGRRSLK--NRFIV--LN
P-TRFGTTVPFTSRK--PRDDEKDGQAYRFV--SR-AEM--E--MDIKAGRYLEH-GEYEGNL--YG---TKIDSILEVV
Q-T-G-RTCILD---VNP--Q----------ALKIL--RTS-EFMPYVVFIAAPELETL---------RAMHKAVVDAG-
-ITT--K--LLTDTDLKK---T--V--DESA--RI--QRAYNHY-----FDLTI---VNDN---LDKAFEKLQTAIEKLR
------

>HomoMPP6
-------------------------------------------------QRKTLVL-IGAQGVGRRSLK--NRFIV--LN
P-TRFGTTVPFTSRK--PREDEKDGQAYKFV--SR-SEM--E--ADIKAGKYLEH-GEYEGNL--YG---TKIDSILEVV
Q-T-G-RTCILD---VNP--Q----------ALKVL--RTS-EFMPYVVFIAAPELETL---------RAMHKAVVDAG-
-ITT--K--LLTDSDLKK---T--V--DESA--RI--QRAYNHY-----FDLII---INDN---LDKAFEKLQTAIEKLR
------

>MusMPP6
-------------------------------------------------QRKTLVL-IGAQGVGRRSLK--NRFIV--LN
P-ARFGTTVPFTSRK--PREEQKDGQAYKFV--SR-SEM--E--ADIKAGKYLEH-GEYEGNL--YG---TKIDSILEVV
Q-T-G-RTCILD---VNP--Q----------ALKVL--RTS-EFMPYVVFIAAPELETL---------RAMHKAVVDAG-
-ITT--K--LLTDSDLKK---T--V--DESA--RI--QRAYNHY-----FDLII---VNDN---LDKAFEKLQTAIEKLR
------

>XenoMPP6
-------------------------------------------------QRKTLVL-IGAQGVGRRSLK--NRLIV--LN
P-TQFGTTVPFTSRK--PREEEKDGHAYRFV--SR-TEM--E--ADIKAGRYLEH-GEYEGNL--YG---TKIDSIHEVV
M-A-G-RTCILD---VNP--Q----------ALKVL--RTA-EFMPYVVFIAAPEFETL---------RAMHKAVVDAG-
-ITT--K--LLTDSDLKK---T--V--DESA--RI--TRAYNHY-----FDVTI---VNDN---LDKAFEKLQAAVHRLR
------

>XenoMPP2
-------------------------------------------------RRKTLIL-IGAQGVGRRSLK--NKLLT--SD
P-SRYGTTIPYTSRK--RKEGEWDGQSYSFV--TR-AEM--E--QDIKAGRYLEH-GEYEGNL--YG---TKISSIQEVV
A-S-G-KMCVLD---VNP--Q----------AVKVL--RTA-EFVPYVVFVGAPDFQTL---------KSNNLSAVEVG-
-ITN--K--QLTDAELLR---I--V--EESE--RL--QQAYGHY-----FDLTL---VNYD---LDQTFQELQVALEKLN
------

>GallusMPP2
-------------------------------------------------RRKTLVL-IGAQGVGRRSLK--NKLIM--SD
Q-ARYGTTIPYTSRK--PKDSEKDGHGYHFV--SR-GEM--E--ADIKAGHYLEH-GEYEGNL--YG---TKIDSIRAVV
N-A-G-KMCILD---VNP--Q----------AVKVL--RTA-EFVPYVVFIEAPSAETL---------RAMNRAALESG-
-VAI--K--QLTEADARR---T--V--EESS--RI--QHGYSHY-----FDLSL---TNDN---LEHTFGQLREAMENLR
------

>HomoMPP2
-------------------------------------------------RRKTLVL-IGAQGVGRRSLK--NKLIM--WD
P-DRYGTTVPYTSRR--PKDSEREGQGYSFV--SR-GEM--E--ADVRAGRYLEH-GEYEGNL--YG---TRIDSIRGVV
A-A-G-KVCVLD---VNP--Q----------AVKVL--RTA-EFVPYVVFIEAPDFETL---------RAMNRAALESG-
-IST--K--QLTEADLRR---T--V--EESS--RI--QRGYGHY-----FDLCL---VNSN---LERTFRELQTAMEKLR
------

>MusMPP2
-------------------------------------------------RRKTLVL-IGAQGVGRRSLK--NKLIL--WD
P-DRYGTTVPYTSRR--PKDSEREGQGYSFV--SR-GEM--E--ADIRAGRYLEH-GEYEGNL--YG---TRIDSIRGVV
A-S-G-KVCVLD---VNP--Q----------AVKVL--RTA-EFVPYVVFIEAPDYETL---------RAMNRAALESG-
-VST--K--QLTEADLRR---T--V--EESS--RI--QRGYGHY-----FDLSL---VNSN---LERTFRELQTAMEKLR
------

>wormCASK
-------------------------------------------------RRKTLVL-LGAHGVGRRHIK--NTLIH--RH
P-NRFAYPIPHTTRP--PRKDEVDGKHYYFV--TNEQMM-----ADIQNNEYLEY-GTHEESM--YG---TKLETIRNIH
K-S-G-KIAILD---VEP--Q----------ALKVL--RTA-EYSPFVVFIAAPNLQGM---------------------
---------QDPDGSLEK---L--L--NESD--VL--RQAFGHL-----FDFII---TNSD---IDDTIAQLERLVEKLP
------

>LoaLoaCASK
-------------------------------------------------RRKTLVL-LGAHGVGRRHIK--NTLIH--RH
P-QRFAYPIPHTTRQ--PRKDEIDGKHYYFV--SNDCML-----ADIQANEYLEY-GTHEECM--YG---TKLETIRNIH
R-T-G-KMAILD---VEP--Q----------ALKVL--RTA-EYAPFVVFIAAPNLHGL---------------------
---------QDPDGSLER---L--L--RESE--IL--RQAFGHL-----FDYVI---LNND---IDETIRQLELVVEKLN
------

>cionaCASK
-------------------------------------------------KRRTLVL-LGAHGVGRRHIK--NTLIS--TH
P-EKFAYPVPHTTRP--QRPDEQAGVNYYFT--TYETMM-----HEIKNNQYLEY-GTHENAC--YG---TKLDTIRKIH
T-E-N-RMAILD---VEP--Q----------ALKVL--RSA-EFAPFVVYIAAPDVQAT---------------------
------S--LEEDESLDR---L--Q--KESE--LL--REAYQHY-----FDLTI---VNND---IDQTINALEAAIEKVC
------

>NemosCASK
-------------------------------------------------KRKTLVL-LGAHGVGRRHIK--NTLIN--KF
A-DKFAYPIPHTTRD--PRAGEEDGKHYYFV--SA-EVM--M--SDIESNRYLEY-GTHEGAM--YG---TKLDTITDII
E-N-H-KVAILD---VEP--Q-----------------------------------------------------------
------------GESLKR---L--A--KESD--QL--RQTYGHL-----FDLTI---VNND---IDETIAQLEEALERLG
------

>flyCASK
-------------------------------------------------QRKTLVL-LGAHGVGRRHIK--NTLIS--KY
P-DKYVYPIPHTTRP--AKPEEENGRSYYFV--SHDEMM-----ADIGANEYLEY-GTHEDAM--YG---TKLDTIRRIH
T-E-G-KMAILD---VEP--Q----------ALKIL--RTA-EFTPYVVFIAAPSLQNI---------------------
---------ADYDGSLER---L--A--KESE--ML--RQLYGHF-----FDLTI---VNND---ISETIATLETAIDRVH
------

>tetraCASK
-------------------------------------------------KRKTLVL-LGAHGVGRRHIK--NTLIA--KH
P-DRFAYPIPHTTRP--PKKDEENGKNYYFV--SHDQMM-----QDISNNDYLEY-GSHEDAM--YG---TRLETIRQIH
A-Q-G-MISILD---VEP--Q----------ALKIL--RTA-EFAPYVVFIAAPTITPG---------------------
---------MTEDESLQR---L--Q--KESE--ML--QRTYAHY-----FDQTI---INNE---IDDTIRLLEEAVDLVS
------

>danioCASK
-------------------------------------------------KRKTLVL-LGAHGVGRRHIK--NTLIT--KH
P-DRFAYPIPHTTRP--PKKDEENGKNYFFV--SHDQMM-----QDISNNDYLEY-GSHEDAM--YG---TRLETIRKIH
E-Q-G-LIAILD---VEP--Q----------ALKVL--RTA-EFAPYVVFIAAPTITPG---------------------
---------MTEDESLQR---L--Q--KESE--IL--QKTYAHY-----FDQTI---INNE---IDETIRLLEEAIDMVC
------

>LeucCASK
-------------------------------------------------RRKTLVL-LGAHGVGRRHIK--NTLIT--KH
P-DRFAYPIPHTTRP--ARKDEENGKNYHFV--SHDQMM-----QDISNNEYLEY-GSHEDAM--YG---TKLETIRKIH
E-Q-A-LIAILD---VEP--Q----------ALKVL--RTA-EFAPFVVFIAAPTITPG---------------------
---------MTEDESLQR---L--Q--KESE--IL--QRTYAHY-----FDLTI---KSHE---IDETIRHLEEAIELVC
------

>musCASK
-------------------------------------------------KRKTSVL-LGAHGVGRRHIK--NTLIT--KH
P-DRFACPIPHTTRP--PKKDEENGKNYYFV--SHDQMM-----RDISNNEYLEY-GSHEDAM--FG---TKLDH-RKIH
E-Q-G-LIAILD---VEP--Q----------ALKVL--RTA-EFPPFVVFIAAPTITPG---------------------
---------LNEDESLQR---L--Q--KESD--VL--QRTYAHY-----FDLTI---INNE---IDETIRHLEEAVELVC
------

>xenoCASK
-------------------------------------------------KRKTLVL-LGAHGVGRRHIK--NTLIT--KH
P-DRFAYPIPHTTRP--PKKDEENGKNYFFV--SHDQMM-----QDISNNEYLEY-GSHEDAM--YG---TKLETIRKIH
E-Q-G-LIAILD---VEP--Q----------ALKVL--RTA-EFAPFVVFIAAPTITPS---------------------
---------ISEDESLQR---L--Q--KESE--IL--QRTYAHY-----FDLTI---INNE---IDETIRHLEDAIELVC
------

>homoCASK
-------------------------------------------------KRKTLVL-LGAHGVGRRHIK--NTLIT--KH
P-DRFAYPIPHTTRP--PKRDEENGKNYYFV--SHDQMM-----QDISNNEYLEY-GSHEDAM--YG---TKLETIRKIH
E-Q-G-LIAILD---VEP--Q----------ALKVL--RTA-EFAPFVVFIAAPTITPG---------------------
---------LNEDESLQR---L--Q--KESD--IL--QRTYAHY-----FDLTI---INNE---IDETIRHLEEAVELVC
------

>gallusCASK
-------------------------------------------------KRKTLVL-LGAHGVGRRHIK--NTLIT--KH
P-DRFAYPIPHTTRP--PKKDEENGKNYYFV--SHDQMM-----QDISNNEYLEY-GSHEDAM--YG---TKLETIRKIH
E-Q-G-LIAILD---VEP--Q----------ALKVL--RTA-EFAPFVVFIAAPTITPG---------------------
---------INEDESLQR---L--Q--KESE--IL--QRTYAHY-----FDLTI---INNE---IDETIRHLEEAIELVC
------

>LymnCASK
-------------------------------------------------MRRTLVL-LGAHGVGRRHIK--NTLIT--GH
P-DRFAYPIPHTTRP--PRTEEEDGKNYFFV--SHEAMM-----RDIANNEYLEY-GTHEDAM--YG---TKLETIRNIH
S-R-G-LMAILD---VEP--Q----------AIKVL--RTG-IFTPIIVFIAAPTLPTL---------------------
----------QEDSSLER---L--A--NESK--LL--EKAYGHF-----FDLKI---VNND---IDETIQTLEKAIQEIC
------

>StronCASK
-------------------------------------------------MRKTLVL-LGAHGVGRRHIK--NTLIT--SH
P-NKYAYPIPHTTRR--CKSDEENGKNYFFV--SHEEMM-----NDIANNKYLEY-GTHEDAM--YG---TKLDTIREIH
N-R-S-LIAILD---VEP--Q----------ALKVL--RCA-EFAPFVVFIAAPTLTGM---------------------
---N-----DVHDSSLER---L--A--KESE--LL--RQAYGHF-----FDLTI---VNND---IDDTIRTLENAMEEIC
------

>DanioMPP1
-------------------------------------------------NRKTLVL-IGAHGVGRSLIK--NSLLS--KY
P-EKFAYPAPHTTRP--QKKDEENGKEYYFI--SNDEMT-----KGIVGNKLLEY-GSYQGHM--FG---TKIETIHKIH
E-Q-G-KIAVLD---VEP--Q----------TLKVL--RTA-EFAPLVIFIAPTNTGNQ---------------------
---------SEAVQNIQK---------ESDS--LL---AAHRHF-----FDEIL---VNND---VDESVKGVEDAIERAS
------

>TetraoMPP1
-------------------------------------------------KRKTLVL-IGAPGVGRRHIK--NALLT--KY
P-EKFSYPVPHTTRP--QRKDEAHGEEYYFI--SN-DAM--T--KGISGNELLEY-GSFQGHM--FG---TKIETIHKIH
E-Q-D-KIALLD---VEP--Q----------TMKVL--RTA-EFAPLMVFIAPTNTAAQ---------------------
---------TENLQMIQK---E-----SEAI------LNTYRQY-----FDVVL---INND---VNESVEIVEEALERAT
------

>XenoMPP1
-------------------------------------------------TRKTLVL-IGVSGVGRSHIK--NTLLA--KY
P-ERFVYPAPHTSRP--PKRGEEESGSYHFV--SA-EEM--S--RAISENEFLEY-GSFSGYM--FG---TKIQTVKEVH
K-D-G-KVAILD---IEP--Q----------TLKMV--RTA-ELAPFIVFISPTD-------------------------
---------KEESEALQK---------LRADSDVL--RSRYAQH-----FDLTL---VNNG---VEQTVQDLLEAFDAAC
------

>GallusMPP1
-------------------------------------------------KRKTLVL-IGASGVGRSHIK--NALLS--NN
P-EKFMYPPPYTTRP--QKKNEVDGKDYYFV--ST-EEM--T--RDISANEFLEF-GSYQGNM--FG---TKFETVHKIH
Q-Q-D-KVAILD---IEP--Q----------TLKIV--RTA-ELSPFIVFIAPTDK------------------------
---------AEESEALQQ---L--R--KDSE--SI--RSRYAHY-----FDLSI---VNNG---VEESLKLLEEAFEQAC
------

>MusMPP1
-------------------------------------------------KRKTLVL-IGASGVGRSHIK--NGLLS--HN
P-EKFAYPAPYTTRP--PKKSEEDGKEYHFI--ST-EEM--T--KNISANEFLEF-GSYQGNM--FG---TKFETVHQIH
K-Q-D-KIAILD---IEP--Q----------TLKTV--RTA-ELSPFIVFIAPTDQ------------------------
---------GTQTEALQQ---L--Q--KDSE--AI--RSQYAHY-----FDLSL---VNNS---VDETLKKLQEAFDQAC
------

>homoMPP1
-------------------------------------------------KRKTLVL-IGASGVGRSHIK--NALLS--QN
P-EKFVYPVPYTTRP--PRKSEEDGKEYHFI--ST-EEM--T--RNISANEFLEF-GSYQGNM--FG---TKFETVHQIH
K-Q-N-KIAILD---IEP--Q----------TLKIV--RTA-ELSPFIVFIAPTDQ------------------------
---------GTQTEALQQ---L--Q--KDSE--AI--RSQYAHY-----FDLSL---VNNG---VDETLKKLQEAFDQAC
------

>HomoMPP1
-------------------------------------------------KRKTLVL-IGASGVGRSHIK--NALLS--QN
P-EKFVYPVPYTTRP--PRKSEEDGKEYHFI--ST-EEM--T--RNISANEFLEF-GSYQGNM--FG---TKFETVHQIH
K-Q-N-KIAILD---IEP--Q----------TLKIV--RTA-ELSPFIVFIAPTDQ------------------------
---------GTQTEALQQ---L--Q--KDSE--AI--RSQYAHY-----FDLSL---VNNG---VDETLKKLQEAFDQAC
------

>ArmidiMPP
-------------------------------------------------KRKTLVL-IGASGVGRSHIK--NALLS--QN
P-EKFVYPTPYTTRL--PKKSEEDGKEYHFI--ST-EEM--T--RNISANEFLEF-GSYQGNM--FG---TKFETVHEIH
R-Q-D-KIAILD---IEP--Q----------TLKIV--RTA-ELSPFIVFIAPTDQ------------------------
---------GTQTEALQQ---L--Q--KDSE--AI--RSQYAHY-----FDLSL---VNNG---VDETLKKLQEAFDQAC
------

>FlyMPP7
-------------------------------------------------VFRPIVL-IGAPGVGRNELR--RRLIA--RD
P-EKFRSPVPYTTRP--MRTGEVAGREYIFV--AR-EKM--D--ADIEAGKFVEH-GEYKGHL--YG---TSAESVKSIV
N-A-G-CVCVLS---PHY--Q----------AIKTL--RTA-QLKPFLIHVKPPELDIL-----KATRTEARAKSTFDE-
-ANA--R--SFTDEEFED---M--I--KSAE--RI--DFLYGHF-----FDVEL---VNGE---LVNAFEQLVQNVQRLE
------

>CionaMPP
--------------------------------------------------YRPIIL-VGPQGVGRNELK--DRLID--SN
P-THYGVPVPHTSRG--KQMSEVDGRDYHFV--TR-EYM--E--TGIRDNLFLEY-GEYKGNL--YG---TSLSAVRSVI
Q---NHQVCVLT---PYP--Q----------ALSVL--RTK-ELKPFIIFIQPPPLDQM---------------------
-DLNIPG--DLASNVRAK------LTIDRNR--SL--PFSKEEL-----ADLVR---RGDK---MKEHYGRLFDAKIINE
------

>CionaMPP7
-------------------------------------------------IYRPIIL-VGPQGVGRNELK--DRLID--SN
P-THYGVPVPHTSRG--KQMSEVDGRDYHFV--TR-EYM--E--TGIRDNLFLEY-GEYKGNL--YG---TSLSAVRSVI
Q-N-H-QVCVLT---PYP--Q----------ALSVL--RTK-ELKPFIIFIQPPPLDQMDLNIPGDLASNVRAKLTIDR-
-NRS--L--PFSKEELAD---L--V--RRGD--KM--KEHYGRL-----FDAKI---INEN---IDVAFEQLKEMSFFLE
------

>Capsaspora
-------------------------------------------------FKRPLVI-LGPV---KDLIY--ERLLQ--EE
P-DLYAPCVPHTTRP--PRPDEENGREYFFV--TR-EQM--E--KDMKEEKFMEA-GQFKQNL--YG---TSIDAVRTVI
Q-Q-K-KHCIVD---VSA--S----------AVETL--RAN-KLKPVVIFLKVTSADSI-------------------I-
-KLN--P--SMPVETATK---V--F--DTAQ--KL--EATSRQH-----FTDVV---KADV---LDEAVAAVRQAVTKSS
------

>SRosetta
-------------------------------------------------VIRPVIL-LGPS---KDELT--DMLFA--EF
P-ELFGSCVPHTTRP--PREGEVHGEDYLFT--TQ-EKM--A--AGIEAGDFIEA-GQYLNHL--YG---TSFASLQDVI
R-E-G-RVCILD---VSA--H----------AIEHL--KRK-DIHPIVVFVKPASLSVV-------------------K-
-QQN--P--QLDESTART---V--F--DLADE-CV--FKDFRHQ-----FTQVV---VNQD---MSQTYHRVVQTIRRQS
------

>MonosigaDL
-------------------------------------------------EPRPLLV-LGPS---KDHIT--DKLID--EY
P-TVFGSCVPHTTRD--PRPGEREGEDYHFV--SM-AAM--T--KAIEDGEFIEA-GQYRAHL--YG---TSIASVQQVV
Q-Q-Q-LSCILD---VSV--S----------AIPKL--HAH-KLFPIVIYLKPDSVSSL-------------------R-
-QQN--P--HFSEETARE---V--F--ALSQ--QV--ERDYRHL-----FTKVI---SNLD---LDSTYRRVLDTLSMQS
------

>TrichoDLG
-------------------------------------------------AGRPIVL-LGPC---KDRIS--DDLLV--EL
S-DRITTCVPHTTRP--PRDGEIHGQDYYFV-ESR-QEM--E--QDIQNHVFIEA-GQLNEHL--YG---TSVTAVKDVC
R-K-G-KHCLLD---VSG--Y----------AIKRE--QL----------------------------------------
------K--RMTADQARK---A--F--ERAQ--KT--EQEFAEY-----FTTMV---QGET---LDDLLENVKAVINHES
------

>AmphiDLG
-------------------------------------------------YARPVIV-LGPL---KEDIN--DKLVN--DF
P-EKFAGCVPHTTRK--ARQGEVDGRDYHFV-TSV-EQM--E--RDIQAHLFIEA-GRYKDNL--YG---TSIQAVREVA
E-Q-N-KHCILG---VSG--Y----------AIKRL--HLA-DLLPIAICIQPDGPNVI-------------------K-
-SAQ--P--RISDENAQV---I--Y--DKGR--GI--QQDFADS-----FTAVV---EGSS---LEEIYDKVKQVIHDNS
------

>OscarellaD
-------------------------------------------------------V-LGPI---KDRIN--DDLIQ--DF
P-EEYGSCVPHTTRS--PREYEVDSRDYFFV--SR-EDM--ETERSIQNHEFIEA-GQYNENL--YG---TSVVAVRDVA
L-Q-G-KHCILD---VSG--Y----------AIKRF--QVA-NLYPIAIFIRLKSVAAV-----------------KDME
TISD--K--RSSEEHVQK---V--F--ERAG--KL--EQEFAEY-----FTGIV---TGDS---YEEIYRNAKEVIRQSS
------

>CionaDlg1
-------------------------------------------------YTRPVVI-LGPF---KDRIN--DDLIA--EY
A-DKFGSCVPHTTRE--RRDNEEDGRDYHFV-ESR-EKM--E--LDIQNHFFIEA-GQYNENL--YG---TSVQSVKDVA
E-K-N-KHCILD---VSG--N----------AIKRL--QVA-GLWPIAIFIRPKSVEWL-------------------M-
-ELN--K--RLVEEQARK---I--F--ERAT--KQ--EQEFGEY-----FTAVV---QGDT---IDDLYENVKGVIKEQS
------

>Strongyloc
-------------------------------------------------YTRPVII-LGPG---KDRIN--DDLIS--EM
P-DEFGSCVPHTTRA--RRPHEVDGRDYHFV-ESR-EQM--E--KDIQNHLFIEA-GQYNENL--YG---TSVASVKEVS
E-K-G-KHCILD---VSG--N----------AIKRL--QVA-QLYPIAIFLKPKSVESI-------------------V-
-EMN--R--RVSEDQARK---T--Y--ERAL--KL--EQEFLEY-----FTAII---LGDT---IDDIYQQSKEIIHEQS
------

>Nematostel
-------------------------------------------------YTRPVIV-LGPL---KDRIN--DDLIS--EF
P-DKFGSCVPHTTRP--RRDYEKDGLDYHFV-ESR-EEM--E--RAIQNHMFIEA-GQYNDNL--YG---TSVESVKIVA
E-K-S-KHCILD---VSG--Y----------AIKRL--QVA-GLYPIAIFIKPKSMESI-------------------R-
-ELN--K--RLTEEQAQK---T--F--DRAL--KL--EQEFGEY-----FTAIV---QGDT---YDELYNRVKEVIRQQS
------

>DanioDlg3
-------------------------------------------------YTRPVII-LGPM---KDRVN--DDLIS--EF
P-HKFGSCVPHTTRP--RRENEMDGQDYHFV-GSR-EQM--E--KDIQDNKFIEA-GQFNENL--YG---TSILSVRAVA
E-R-G-KHCILD---VSG--N----------AIKRL--QQA-QLYPIAIFIKPKSVEAL-------------------M-
-ELN--K--RQTYEQANK---V--F--DKAM--KL--EQEFGEF-----FTAIV---QGDS---LDEIYNKIKLIIEEQS
------

>TetraoDLG3
-------------------------------------------------YTRPVII-LGPM---KDRVN--DDLIS--EF
P-HKFGSCVPHTTRP--RRENEIDGQDYHFV-GSR-EQM--E--KDIQDNKFIEA-GQFNENL--YG---TSVLSVRTVA
E-R-G-KHCILD---VSG--N----------AIKRL--QQA-QLYPISIFIKPKSIEAL-------------------M-
-EMN--K--RQTYEQANK---V--F--DKAV--KL--EQDFGEF-----FTAIV---QGDS---LEEIYSKIKLIIEEQS
------

>XenoDlg3
-------------------------------------------------YARPVII-LGPL---KDRVN--DDLIS--EF
P-HKFGSCVP-TTRP--RRENEMDGQDYHFV-GSR-EQM--E--KDIQENKFIEA-GQFNDNL--YG---TSVQSVRAVA
E-R-G-KHCILD---VSG--N----------AIKRL--QQA-QLFPIAIFIKPKSIEAL-------------------M-
-EMN--R--RQTFEQAQK---M--F--DKAT--KL--EQEFGEF-----FTAIV---QGDS---LEEIYNKIKQIIEDHS
G-----

>GallusDlg3
-------------------------------------------------YARPVII-LGPT---KDRIN--DDLIS--EF
P-HKFGSCVPHTTRP--RRDNEVDGQDYHFV-VSR-EQM--E--KDIQDNKFIEA-GQFNDNL--YG---TSIQSVRAVA
E-R-G-KHCILD---VSG--N----------AIKRL--QQA-QLYPIAIFIKPKSIEAL-------------------M-
-EMN--R--RQTYEQANK---V--F--DKAM--KL--EQEFGEY-----FTAIV---QGDS---LEEIYSKIKQIIEDQS
------

>PigDLG3
-------------------------------------------------YARPVII-LGPM---KDRVN--DDLIS--EF
P-HKFGSCVPHTTRP--RRDNEVDGQDYHFV-VSR-EQM--E--KDIQDNKFIEA-GQFNDNL--YG---TSIQSVRAVA
E-R-G-KHCILD---VSG--N----------AIKRL--QQS-QLYPIAIFIKPKSIEAL-------------------M-
-EMN--R--RQTYEQANK---I--Y--DKAM--KL--EQEFGEY-----FTAIV---QGDS---LEEIYNKIKQIIEDQS
------

>homoDlg3
-------------------------------------------------YARPVII-LGPM---KDRVN--DDLIS--EF
P-HKFGSCVPHTTRP--RRDNEVDGQDYHFV-VSR-EQM--E--KDIQDNKFIEA-GQFNDNL--YG---TSIQSVRAVA
E-R-G-KHCILD---VSG--N----------AIKRL--QQA-QLYPIAIFIKPKSIEAL-------------------M-
-EMN--R--RQTYEQANK---I--Y--DKAM--KL--EQEFGEY-----FTAIV---QGDS---LEEIYNKIKQIIEDQS
------

>MouseDlg3
-------------------------------------------------YARPVII-LGPM---KDRVN--DDLIS--EF
P-HKFGSCVPHTTRP--RRDNEVDGQDYHFV-VSR-EQM--E--KDIQDNKFIEA-GQFNDNL--YG---TSIQSVRAVA
E-R-G-KHCILD---VSG--N----------AIKRL--QQA-QLYPIAIFIKPKSIEAL-------------------M-
-EMN--R--RQTYEQANK---I--F--DKAM--KL--EQEFGEY-----FTAIV---QGDS---LEEIYNKIKQIIEDQS
------

>CapitellaC
-------------------------------------------------YTRPVII-LGPL---KDRIN--DDLIA--EF
P-DKFGSCVPHTTRS--RREYEVDHRDYHFV-DSR-EQM--E--RDIQNHLFIEA-GMYNDNL--YG---TSVASVREVA
EKQ-G-KHCILD---VSG--N----------AIKRL--QVA-GLYAIAVFTKPKSPECI-------------------I-
-EWE--K--RLTEDQAMK---K--F--ERAL--KL--EQEFGEF-----FTAVV---AGDT---AEEVYAKVKEVIRDQS
------

>DanioDlg4
-------------------------------------------------YARPVII-LGPS---KDRVN--DDLLS--EF
P-DKFGSCVPHTTRP--KREYEMDGRDYHFV-SSR-EQM--E--KDIQSHRFIEA-GQYNSHL--YG---TSVQSVRQVA
EQQ-G-KHCILD---VSA--N----------AVRRL--QAA-QLYPIAIFIRPSSLQNV-------------------L-
-NIS--K--RLTEEQARR---A--L--DRAV--KL--EQDFIEC-----FSAIV---EGES---FEEIYHHVKSVIEEQS
------

>TetraDlg4
-------------------------------------------------YARPIII-LGPV---KDRIN--DDLLS--EF
P-DKFGSCVPRTTRP--KREYEVDGRDYHFV-SSR-EQM--E--KDIQSHRFIEA-GQYNSHL--YG---TSVQSVREVA
E-Q-G-KHCILD---VSA--N----------AVRRL--QAA-QLHPIAIFVRPKSLENV-------------------L-
-EIN--T--RLTEEQARK---G--M--DRAL--KL--EQDFLEC-----FSAVV---EGES---FEEVYHKVKKVIEEQS
------

>XenoDlg4
-------------------------------------------------YARPIII-LGPG---KDRVN--DDLLS--EF
P-DKFGSCVPHTTRP--KRDYEVDGRDYHFV-SSR-EKM--E--KDIQSHKFIEA-GQYNGHL--YG---TSVQSVREVA
E-Q-G-KHCILD---VSA--N----------AVRRL--QAA-QLQPIAIFIRPKSLENI-------------------L-
--------------------------------------------------------------------------------
------

>HomoDlg4
-------------------------------------------------YARPIII-LGPT---KDRAN--DDLLS--EF
P-DKFGSCVPHTTRP--KREYEIDGRDYHFV-SSR-EKM--E--KDIQAHKFIEA-GQYNSHL--YG---TSVQSVREVA
E-Q-G-KHCILD---VSA--N----------AVRRL--QAA-HLHPIAIFIRPRSLENV-------------------L-
-EIN--K--RITEEQARK---A--F--DRAT--KL--EQEFTEC-----FSAIV---EGDS---FEEIYHKVKRVIEDLS
------

>MouseDlg4
-------------------------------------------------YARPIII-LGPT---KDRAN--DDLLS--EF
P-DKFGSCVPHTTRP--KREYEIDGRDYHFV-SSR-EKM--E--KDIQAHKFIEA-GQYNSHL--YG---TSVQSVREVA
E-Q-G-KHCILD---VSA--N----------AVRR---------------------------------------------
--------------------------------------------------------------------------------
------

>HorseDLG4
-------------------------------------------------YARPIII-LGPT---KDRAN--DDLLS--EF
P-DKFGSCVPHTTRP--KREYEIDGRDYHFV-SSR-EKM--E--KDIQAHKFIEA-GQYNSHL--YG---TSVQSVREVA
E-Q-G-KHCILD---VSA--N----------AVRRL--QAA-HLHPIAIFIRPRSLENV-------------------L-
-EIN--K--RITEEQARK---A--F--DRAT--KL--EQEFTEC-----FSAIV---EGDS---FEEIYHKVKRVIEDLS
------

>XenoDlg1
-------------------------------------------------YSRPVII-LGPT---KDRVN--DDLIS--EF
P-EKFGSCVPHTTRP--KRDYEIDGRDYHFV-TSR-EQM--E--KDIQDHRFIEA-GQYNSHL--YG---TSVQSVKEVA
E-R-G-KHCILD---VSG--N----------AIKRL--QIA-QLYPIAIFIKPKSVENI-------------------I-
-EMS--K--RVTEEQGRK---T--Y--ERAM--KL--EQEFTEH-----FTAIV---QGDT---LEEIYNQIKQIIEEQS
------

>DanioDlg1
-------------------------------------------------YSRPVII-LGPM---KDRIN--DDLIS--EF
P-DKFGSCVPHTTRP--KRDYEVDGRDYHFV-NSR-EQM--E--KDIQDHKFIEA-GQYNNHL--YG---TSVQSVREVA
E-K-G-KHCILD---VSG--N----------AIKRL--QLA-QLYPIAVFIKPKSVENI-------------------L-
-EMN--K--RLMEEQGRK---T--Y--DRAM--KL--EQEFLEH-----FTAIV---QGDT---LEEIYNQVKQIIEEQS
------

>LeucoDlg1
-------------------------------------------------YSRPVII-LGPM---KDRIN--DDLIS--EF
P-DKFGSCVPHTTRP--KRDYEVDGRDYHFV-TSR-EQM--E--KDIQDHKFIEA-GQYNNHL--YG---TSVQSVREVA
E-K-G-KHCILD---VSG--N----------AIKRL--QIA-QLHPIAIFIKPKSVENI-------------------M-
-EMN--K--RLTADQARK---T--F--DRAI--KL--ELEFTEH-----FTSIV---QGNV---LEEIYTQVIQIIEEQS
------

>Skate2
-------------------------------------------------YSRPVII-LGPMET-KDRIN--DDLIS--EF
P-DKFGSCVPHTTRP--KRDYEVDGRDYHFV-TSR-EQMETE--KDIXDHKFIEA-GQYNNHL--YG---TSVQSV----
--------------------------------------------------------------------------------
--------------------------------------------------------------------------------
------

>GallusDlg1
-------------------------------------------------YTRPVIV-LGPM---KDRIN--DDLIS--EF
P-DKFGSCVPHTTRP--KRDYEVDGRDYHFV-TSR-EQM--E--KDIQEHKFIEA-GQYNNHL--YG---TSVQSVREVA
E-K-G-KHCILD---VSG--N----------AIKRL--QIA-QLYPISIFIKPKTVENI-------------------M-
-EMN--K--RLTEEQARK---T--F--ERAM--KL--EQEFTEH-----FTAII---QGDT---LEEIYNQVKQIIEEQS
------

>MouseDlg1
-------------------------------------------------YTRPVII-LGPM---KDRVN--DDLIS--EF
P-DKFGSCVPHTTRP--KRDIEVDGRDYHFV-TSR-ERV--E--KDIQEHKFIEA-GQYNNHL--YG---TSVQSVRAVA
E-K-G-KHCILD---VSG--N----------AIKRL--QIA-QLYPISIFIKPKSMENI-------------------M-
-EMN--K--RLTEEQARK---T--F--ERAM--KL--EQEFTEH-----FTAIV---QGDT---LEDIYNQVKQIIEEQS
------

>HorseDLG1
-------------------------------------------------YTRPVII-LGPM---KDRIN--DDLIS--EF
P-DKFGSCVPHTTRP--KRDYEVDGRDYHFV-TSR-EQM--E--KDIQEHKFIEA-GQYNNHL--YG---TSVQSVREVA
E-K-G-KHCILD---VSG--N----------AIKRL--QIA-QLYPISIFIKPKSMENI-------------------M-
-EMN--K--RLTEEQARK---T--F--ERAM--KL--EQEFTEH-----FTAIV---QGDT---LEDIYNQVKQIIEEQS
------

>PigDLG1
-------------------------------------------------YTRPVII-LGPM---KDRIN--DDLIS--EF
P-DKFGSCVPHTTRP--KRDYEVDGRDYHFV-TSR-EQM--E--KDIQEHKFIEA-GQYNNHL--YG---TSVQSVREVA
E-K-G-KHCILD---VSG--N----------AIKRL--QIA-QLYPISIFIKPKSMENI-------------------M-
-EMN--K--RLTEEQARK---T--F--ERAM--KL--EQEFTEH-----FTAIV---QGDT---LEDIYNQVKQIIEEQS
------

>HomoDlg1
-------------------------------------------------YTRPVII-LGPM---KDRIN--DDLIS--EF
P-DKFGSCVPHTTRP--KRDYEVDGRDYHFV-TSR-EQM--E--KDIQEHKFIEA-GQYNNHL--YG---TSVQSVREVA
G-K-G-KHCILD---VSG--N----------AIKRL--QIA-QLYPISIFIKPKSMENI-------------------M-
-EMN--K--RLTEEQARK---T--F--ERAM--KL--EQEFTEH-----FTAIV---QGDT---LEDIYNQVKQIIEEQS
------

>XenoDlg2
-------------------------------------------------YTRPVII-LGPM---KDRVN--DDLIS--EF
P-DKFGSCVPHTTRP--KRDYEMDGRDYHFV-ASR-EQM--E--KDIQEHKFIEA-GQYNDNL--YG---TSVQSVKFVA
E-R-G-KHCILD---VSG--N----------AIKRL--QVA-QLYPIAIFLKPKSVESL-------------------M-
-EIS--K--RLTEEQAKK---T--F--DRAL--KL--EQEFGEF-----FTAIV---QGDT---LEDIYNSCKQVIEEQS
------

>DanioDlg2
-------------------------------------------------YARPVII-LGPM---KDRIN--DDLIS--EF
P-DKFGSCVPHTTRP--KRDYEVDGRDYHFM-ASR-EQM--E--KDIQEHKFIEA-GQYNDNL--YG---TSVQSVKYVA
E-R-G-KHCILD---VSG--N----------AIKRL--QVA-QLYPIAIFIKPRSIESL-------------------M-
-EMN--K--RLTEEQAKK---T--Y--DRAM--KL--EQEFGEY-----FTALV---QGDT---LEDIYNQCKMVIEEQS
------

>homoDlg2
-------------------------------------------------YTRPVII-LGPM---KDRIN--DDLIS--EF
P-DKFGSCVPHTTRP--KRDYEVDGRDYHFV-ISR-EQM--E--KDIQEHKFIEA-GQYNDNL--YG---TSVQSVRFVA
E-R-G-KHCILD---VSG--N----------AIKRL--QVA-QLYPIAIFIKPRSLESL-------------------M-
-EMN--K--RLTEEQAKK---T--Y--DRAI--KL--EQEFGEY-----FTAIV---QGDT---LEDIYNQCKLVIEEQS
------

>GallusDlg2
-------------------------------------------------YTRPVII-LGPM---KDRIN--DDLIS--EF
P-DKFGSCVPHTTRP--KRDYEVDGRDYHFV-ISR-EQM--E--KDIQEHKFIEA-GQYNDNL--YG---TSVQSVRFVA
E-R-G-KHCILD---VSG--N----------AIKRL--QVA-QLYPIAIFIKPKSWEPL-------------------M-
-EMN--K--RLTEEQAKK---T--Y--DRAI--KL--EQEFGEY-----FTAIV---QGDS---LEDIYNQCKLVIEEQS
------

>Possum2
-------------------------------------------------YTRPVII-LGPM---KDRIN--DDLIS--EF
P-DKFGSCVPHTTRP--KRDYEVDGRDYHFV-ISR-EQM--E--KDIQEHKFIEA-GQYNDNL--YG---TSVQSVRFVA
E-R-G-KHCILD---VSG--N----------AIKRL--QVA-QLYPIAIFIKPKSLEPL-------------------M-
-EMN--K--RLTEEQAKK---T--Y--DRAI--KL--EQEFGEY-----FTAIV---QGET---LEDIYNQCKLVIEEQS
------

>MouseDlg2
-------------------------------------------------YTRPVII-LGPM---KDRIN--DDLIS--EF
P-DKFGSCVPHTTRP--KRDYEVDGRDYHFV-ISR-EQM--E--KDIQEHKFIEA-GQYNDNL--YG---TSVQSVRFVA
E-R-G-KHCILD---VSG--N----------AIKRL--QVA-QLYPIAIFIKPKSLEPL-------------------M-
-EMN--K--RLTEEQAKK---T--Y--DRAI--KL--EQEFGEY-----FTAIV---QGDT---LEDIYNQCKLV-----
------

>HorseDLG2
-------------------------------------------------YTRPVII-LGPM---KDRIN--DDLIS--EF
P-DKFGSCVPHTTRP--KRDYEVDGRDYHFV-ISR-EQM--E--KDIQEHKFIEA-GQYNDNL--YG---TSVQSVRFVA
E-R-G-KHCILD---VSG--N----------AIKRL--QVA-QLYPIAIFIKPKSLEPL-------------------M-
-EMN--K--RLTEEQAKK---T--Y--DRAI--KL--EQEFGEY-----FTAIV---QGDT---LEDIYNQCKLVIEEQS
------

>PigDLG2
-------------------------------------------------YTRPVII-LGPM---KDRIN--DDLIS--EF
P-DKFGSCVPHTTRP--KRDYEVDGRDYHFV-ISR-EQM--E--KDIQEHKFIEA-GQYNDNL--YG---TSVQSVRFVA
E-R-G-KHCILD---VSG--N----------AIKRL--QVA-QLYPIAIFIKPKSLEPL-------------------M-
-EMN--K--RLTEEQAKK---T--Y--DRAI--KL--EQEFGEY-----FTAIV---QGDT---LEDIYNQCKLVIEEQS
------

>Saccogloss
-------------------------------------------------YQRPVII-LGPM---KDRIN--DDLIS--EY
P-DKFGSCVPHTTRQ--KRPYEVNSRDYHFV-ESR-EQM--E--RDIQNHLFIEA-GQYNDNL--YG---TSVASVREVA
E-KQG-KHCILD---VSG--N----------AIKRL--QVA-QLYPIAIFIKPKSVDGI-------------------M-
-EMN--K--RITEEQARK---T--Y--ERAL--KL--EQEFAPF-----FTAIV---QGDT---AEEIYKEVKEVIGRES
------

>Pediculus
-------------------------------------------------YTRPVIV-LGPL---KDRIN--DDLIS--EF
P-DKFGSCVPHTTRP--KREYEKDGRDYHFV--SSREQM--E--KDIQNHLFIEA-GQYNDNL--YG---TSVASVKEVA
E-R-G-KHCILD---VSG--N----------AIKRL--QVA-QLFPIAIFIKPKSVESI-------------------M-
-EMN--K--RMTEEQAKK---T--Y--ERAI--KM--EQEFAEY-----FTAVV---EGDT---PEEIYAKVKDVIVEQA
------

>FlyDlg1
-------------------------------------------------YTRPVII-LGPL---KDRIN--DDLIS--EY
P-DKFGSCVPHTTRP--KREYEVDGRDYHFV--SSREQM--E--RDIQNHLFIEA-GQYNDNL--YG---TSVASVREVA
E-K-G-KHCILD---VSG--N----------AIKRL--QVA-QLYPVAVFIKPKSVDSV-------------------M-
-EMN--R--RMTEEQAKK---T--Y--ERAI--KM--EQEFGEY-----FTGVV---QGDT---IEEIYSKVKSMIWSQS
------

>Daphniadlg
-------------------------------------------------YTRPIII-LGPL---KDRIN--DDLIS--EF
P-EKFGSCVPHTTRP--KRDYEVDQRDYHFV-ASR-EQM--E--ADIQNHLFIEA-GQYNENL--YG---TSVASVREVA
EKQ-G-KHCILD---VSG--N----------AIKRL--QVA-QLYPIAIFIKPKSVEAI-------------------M-
-EWN--K--RMTEDQARK---T--Y--DRAM--KL--EQEFGEY-----FTAVV---QGDT---PEEIYAKVKEVIREQS
------

>BranchioDl
-------------------------------------------------YTRPVII-LGPL---KDRVN--DDLIS--EF
P-DKFGSCVPHTTRS--KREYEVDGRDYHFVGSR--EQM--E--RDIQNHLFIEA-GQYNDNL--YG---TSVASVKEVA
D-K-G-KHCILD---VSG--N----------AIKRL--QVA-QLFPVAIFIKPKSIESI-------------------M-
-EMN--K--RITEEQARK---T--Y--ERAQ--KL--EQEFAEY-----FTAIV---QGDT---IDEIYDKVKGVIQDNS
------

>SquidDLG
-------------------------------------------------------------------------------I
P-DRFGSCVPHTTRQ--RRENEVDGRDYHFV-ASR-EQM--ETERDIQNHLFIEA-GQYNDNL--YG---TSVASVKEVA
E-K-G-KHCILD---VSG--N----------AIKRL--QVA-GLYPIAVFIKPKSVESI-------------------ME
TEMETNK--RITEDQARK---T--Y--ERAMETKL--EQEFGEY-----FTSVV---QGDT---ADEIYAKVKEVIRDQS
------

>Aplysiacal
-------------------------------------------------YTRPVII-LGPQ---KDRIN--DDLIS--EF
P-DKFGSCVPHTTRE--RRDHEVDARDYHFVMSR--EQT--E--RDIQNHLFIEA-GVYNDNL--YG---TSVASVKEVA
E-Q-G-KHCILD---VSG--N----------AIKRL--QVA-GLYPIAVFIKPKSAESI-------------------M-
-EMN--K--RITEEQARK---T--F--ERAL--KL--EAEFGEY-----FTAVV---QGDT---ADEIYAKIKEVISDQS
------

>Lottia
-------------------------------------------------YTRPVII-LGPL---KDRIN--DDLMS--EF
P-DKFGSCVPHTTRT--PREYEHDSRDYHFVESR--EQM--E--KDIQNHLFIEA-GVYNDNL--YG---TSVASVKEVA
E--VG-KHCILD---VSG--N----------AIKRL--QVA-GLYPIAIFIKPKSIESI-------------------M-
-EMN--K--RITEEQARK---T--Y--ERAL--KL--EQEFGEY-----FTAVV---QGDT---ADEIYARVKEVIRDQS
------

>trichoDLG5
-------------------------------------------------YPRPIVL-FGPY---AKAVA--NRLID--DY
P-DKYQCAKIENQKT------------------TI-QVI--E--RGLEDQSVLDYEQIDDGSF--NC---LRTTAIKTVA
E-E-EKKHCILE---LSP--S----------AIERA--ESW-DLYPIVILLKEQKDLRF---------------------
-KSE-----KYSSKQAKD---I--Y--DAML--KI--EQDYQDK-----FSVIL---DKGN---IAVMYDSLITSIEEEQ
------

>UrchinDLG5
-------------------------------------------------IKRPVIL-LGAL-VEKVALN--METIE--ES
P-NKYLKAYPKIVQS------------------TT-HLL--E--KDIENGLILEF--LRKDGMETFE--VTNTSDVKDIC
K-K-G-CHCILNGMETNP--H----------VAERL--QRL-KLHPIVIFVKFKTIKNI---------------KEQKDP
YFLR--E--KVTQKQAKE---L--L--EAAN--KI--EQEFKSL-----FTDII---QGGN---LASISNRVKKVIDSEQ
------

>CapitellaD
-------------------------------------------------MARPVLI-LGPL---SEALI--NKLCA--ES
P-DRYSRCKPEIVKA---------------------SLVSLE--TGQGNSAYLDFKARSDGQF--EC---ISVHSVREVM
D---NNFHCMLT---IRP--E----------ALELL--HKH-NIYPITLFIKHKNARQI-----------------REVQ
DPRFLPE--KMKNKSAKE---L--F--ELHQ--DL--EQKHKRL-----FSDVI---PGDS---LAYMFHHVKKAIDREQ
------

>AlvinellaP
------------------------------------------------DGKTPLLF---------------SEIIK----
---------------------------------ATISSL--E--TGQNEGLFVDFKPRSDGQF--EC---ITVQSVREII
S-K-N-RHCLLN---VHP--D----------AIEHL--HKV-NIYPIVLFIKHKTSKEI-----------------REVK
DTRFLPE--KLSNKTVKE---L--F--ETFQ--KY--EQKYKRL-----FSETL---SGGN-LAYMETCRVLKSSIDQEQ
------

>homoDLG5
-------------------------------------------------ALRPVLI-LGPL---LDVVK--EMLVN--EA
P-GKFCRCPLEVMKA------------------SQ-QAI--E--RGVKDCLFVDY-KRRSGHF--DV---TTVASIKEIT
E-K-N-RHCLLD---IAP--H----------AIERL--HHM-HIYPIVIFIHYKSAKHI---------------KEQRDP
IYLR--D--KVTQRHSKE---Q--F--EAAQ--KL--EQEYSRY-----FTGVI---QGGA---LSSICTQILAMVNQEQ
------

>mus
-------------------------------------------------SLRPVLL-LGPL---LDVVK--EMLVN--EA
P-GKFCRCPLEVMKA------------------SQ-QAI--E--RGVKDCLFVDY-KRRSGHF--DV---TTVASIKEIT
E-K-N-RHCLLD---IAP--H----------AIERL--HHM-HIYPIVIFIRYKSAKHI---------------KEQRDP
VYLR--D--KVTQRHSKE---Q--F--ETAQ--KI--DQEYSRY-----FTGVV---QGGA---LSSICTQILAMVSQEQ
------

>tetraodonD
-------------------------------------------------SPRPVLV-LGPL---TDAVK--EMLVK--ES
P-GKYCRCLLEMMKA------------------SQ-QAI--E--RGVKDCLFIDF-KRRSGHF--DV---TTVASIKEMT
E-K-G-CHCLLD---IGP--H----------AIERL--HSV-HIYPIVVFVRYKNAKQI---------------KEQKDP
VYLR--D--KVSQKHSKE---Q--F--ENAQ--KI--EQEYSKF-----FTGIV---QGGS---LPYICTQIMTIVDQEQ
------

>danioDLG5
-------------------------------------------------SPRPVLI-LGPL---VDPVK--DMLVK--DS
P-GKFSRCVLEVMKA------------------SQ-QAI--E--RGVKDFLFIDY-KRRSGHF--DV---TTVASINEIT
D-K-D-CHCLLD---IAP--H----------AIERL--HSV-HIYPIVIFIRYKNAKQI---------------KEQKDP
IYLR--D--KVSQKHSKE---Q--F--EIAQ--KI--EQDYSKF-----FTGIV---QGGT---FPYICTQIVTIVDQEQ
------

>xenoDLG5
-------------------------------------------------SPRPVLI-LGPL---VDAVK--DMLVK--ES
P-GKFCRCPLEVMKA------------------SQ-QAI--E--RGVKDCLFIDY-KRRSGHF--DV---TTVASIKEIT
E-K-D-CHCLLD---IAP--H----------AIERL--HSV-HIYPIVLFIRYKSTKQI---------------KEQKDP
IFLR--D--KVTQKHSKE---Q--F--ETAH--KI--EQEYSKY-----FTAVI---QGGA---LFSICNQICSIVDQEQ
------

>DogfishDLG
-------------------------------------------------SPRPVLI-LGPL---VDAVK--DMLVK--DS
S-GKFCRCPLEVMKA------------------SQ-QAI--E--RGVADYLFIDY-KRRSGHF--DV---TTVASIKEIT
E-K-D-CHCLLD---IAP--H----------AIERL--HRI-HIYPIVIFIRYKNLKQI---------------------
---------KEQKDPIFL---------------------------------------RDKG-------------------
------

>gallusDLG5
-------------------------------------------------SPRPVLI-LGPL---LDAVK--DMLVK--ES
P-GKFCRCPLEVMKA------------------SQ-QAI--E--RGVKDCLFIDY-KRRSGHF--DV---TTVASIKEIT
E-K-D-CHCLLD---IAP--H----------AIERL--HSV-HIYPIVIFIRYKNAKQI---------------KEQKDP
IFLR--D--KVTQKHSKE---Q--F--ETAQ--KI--EQEYSKY-----FTGIV---QGGA---LSSICNSDYDNCRPRT
------

>FinchDLG5
-------------------------------------------------SPRPVLI-LGPL---LDAVK--DMLVK--ES
P-GKFCRCPLEVMKA------------------SQ-QAI--E--RGVKDCLFIDY-KRRSGHF--DV---TTVASIKEIT
E-K-D-CHCLLD---IAP--H----------AIERL--HSV-HIYPIVIFIRYKNAKQI---------------KEQKDP
IFLR--D--KVTQKHSKE---Q--F--ETAQ--KI--EQEYSKY-----FTGIV---QGGA---LSSICTQIMTTVDQEQ
------

>TroutDLG5
--------------------------------------------------SRPVVI-LGPL---SDPVKDMETLVK--ES
P-GKFCRCVLEVMET-----------------KASQQAI--E--RGVKDCLFIDY-KRRSGHF--DV---TTVASIKEIT
E-K-D-CHCLLD---IAP--H----------AIERL--HSV-HIYPIVIFIRYKNAKQI---------------------
---------REQKDPV--------Y-------------------------------------------------------
------

>DaphniaDLG
-------------------------------------------------EIRPVII-VGPL---SDYVV--DKLVQ--EF
P-RKFVRVME---TP------ELMETPYPESYM--------ETEKNLDENIFVEY-RRKG-TH--YE--CITVSAVQDVG
E-K-N-LHGVLD---VSL--N----------AVSRL--HNR-RCFPIIILLKFKSVKHV-----------------REV-
-KDTRLPSDKTAAKAAKE---METY--EHVI--KV--EAEHRHL-----ISAVIPAGGNLA---CL--CTQVSAVVDQEQ
------

>flyDLG5
-------------------------------------------------IRRPVLI-IGPL---SECLM--VRLTI--DF
S-NLFKLCEVTAMDC------------------SQ-EAM--E--EGLKENIFVDY-RRRGNKF--EC---TTVEAISNAC
K-N-DRRHCILD---VSI--S----------AVERL--QRL-QIYPIVLLLRFKSAKQI-----------------RDIR
DFGT--D--KISAKAAKE---M--Y--ERAM--KL--ETDYKQY-----ISAVI---PGVS---IKHMCTQIKDAVDKEQ
------

>ApisMelDLG
-------------------------------------------------ALRPVLI-IGPL---SECVV--TKLLQ--EF
P-GQFTRCLAEAMHC------------------SQ-ATL--E--QGLRDSLYVDY-RKKGSYF--EC---TTVQAVKDIC
E-K-N-THCILD---VSI--A----------SIERL--HRH-QIYPIVLLIKFKSTKQI-----------------KEVK
DSRYPSD--KVSAKVAKE---M--Y--EQAL--KL--EAEYRHH-----ISAGV------N---VAYICTQVKAAVDEEQ
------

>HydraZO1
----------IGGTLKKQKFVSQDRLDELSFTEGVQIPAYERVVLKVADFMRPVVV-LGPL---ADLAR--IKLLE--EM
P-DRFELPSPSAYDH--P--------------------------------------GDNNS---------ISLSEIRNVI
A-K-N-KHCLLD---IVP--E----------GIEML--MYA-QLCPIVVMLNSPSRGAV------KDMRQSLVKEILSSP
TNVTNFTGDPLNAKQVKN---L--F--NNAN--KL--NEFYPHV-----FTSKINTHIAGGDVLSRAFYEKLKEVIFTQQ
------

>CelegansZO
-------------------------------------------------SRRTKSL---------------PKNMI--CD
P-TELNLPLPAYERV--ALNTPSFHRPVVLF-----GPL-----ADIARHQLLTQFSARFGSPESDG-GVIRLSSVDHVI
A---SMKHCVLD---ISI--E----------SVERL--QLA-QYAPIVVFLDVDGRSKI------------------REI
RKKC-----NAPHLSSRK---L--A--ENGN--QI--KKHHSHL-----LSATI---DATH---ETGWFDALRELIGHLQ
------

>StrongyZO1
------ASMRKIKSSAVRIEIEDEYDEVVFAGTPGKFPAYERVTLGTVGFARPVVI-FGPL---ADIAR--DHLKD--AL
P-DKFENPLTEHTFD--SHPG---------------EQL-----------------KINPQGM-------VKIGSIKDCI
D-K-G-KHCLLD---VTP--F----------AVEQL--NLM-QYYPIVIFLNADSRSQV-----------------KDI-
-RGQYMS--PEQNKGSKK---L--Y--KTSL--TL--KKAFAHL-----FTAMI---PLTT---DSQWLQNVKDAIRIQE
------

>FlorAntZO
-------------HRRSKSLGRDHWDDVVFSDSVSKFPAYERVILRHPGFIRPVVL-FGPV---ADLAR--EKLLK--DF
P-DKFTSPQMESQME-----------------------------DGTGK-------NTKTSGI-------IRLSAIREVM
E-R-S-KHALLD---ITP--N----------AVDRL--NYA-QFYPIVIFLKAETKQVI-----------------KEMR
AGIP-----KSAHKSSKK---L--L--EQCQ--KL--DKIWGHV-----FSAVI---TLNT---PEAWYRKLRELIDRQQ
------

>EgyMozZO
-------------HRRSKSLSRENWDDVVFSDSISKFPAYERVVLRHPGFVRPVVL-FGPV---SDIAR--ERLVK--DF
S-DKYTAPLQDDDKG-----------------------------------------SSKCGGI-------VRLSNIRDIM
D-R-G-KHALLD---ITP--N----------AVDRL--NYA-QFYPIVIFLKADTKHSI-----------------KQLR
QGLP-----KSQHKSSKK---L--F--EQCQ--KL--ERLWSHV-----FSTTI---NLND---PDTWYRKLRDSIDQQQ
------

>FlyZO1
--------------RRSKSLSRENWDDVVFSDSISKFPAYERVVLRHPGFVRPVVL-FGPV---SDLAR--ERLAK--DF
P-DKFSTPLQDDDKS-----------------------------------------AATSGKC--RI---VRLSNIRDVM
D-R-G-KHALLD---ITP--N----------AVDRL--NYA-QFYPVVIFLKTDSKHVI-----------------KQLR
HGLP-----KAAHKSSKK---L--L--EQCQ--KL--ERVWSHI-----FSTQI---ALSD---EESWYRKLRDSIDLQQ
------

>Halocynthi
------------VGRILKKNKGKGKVEKLSLSSNPSFPAYERVVLREAGFKRPVVV-FGPL---ADISR--QRLAG--DY
P-DQYDIANNEGTVS-----------------------------------------GQKSNRK---G--IIRLNTIKDII
E-K-D-KHAILD---ITP--T----------AVEKL--NYA-QLYPIAVFLKPETKNAV-----------------KXLR
AKLA-----VTEEEKKKK--------------------------------------------------------------
------

>CionaZO
RGKGGIGRRFGKNT-------RSDAPSIGVSSNMETFPAYERVVLREAGFKRPVVI-FGPL---ADIAR--ERLAA--DY
A-AHYEVARN---EG-------TV--------------------------------SGQKSNR--KG--VIRLNTIKDII
E-K-D-KHAVLD---ITP--T----------AVQKL--NYA-QLYPIVVFLEPQSKATV-----------------KEL-
-R-AKLA--CTEQEKKKKPGKL--Y--DRAT--KMETQRGYSHV-----FTDTIRLTS----------------------
------

>CionaZO1
---------RGKGGIGRRFGKNTRSDAPSIGVSSNMFPAYERVVLREAGFKRPVVI-FGPL---ADIAR--ERLAA--DY
A-AHYEVARNEGTVS-----------------------------------------GQKSNRK--GV---IRLNTIKDII
E-K-D-KHAVLD---ITP--T----------AVQKL--NYA-QLYPIVVFLEPQSKATV-----------------KELR
AKLA-----CTEQEKKKKPGKL--Y--DRAT--KM--QRGYSHV-----FTDTIR--LTSG---SDDWYRKLYSTIKDQQ
------

>CapitellaZ
---------------------------QSRSNPVSKFPAYERVVLQDCSFIRPVVI-FGPL---SDVAR--DKLIR--DF
P-EWFESPQAQNGRR------------------DE---------------------GSRRSGI-------IKLGAIRSII
DKR---RHAVLD---VTP--N----------AVDRL--NYA-QYAPICVYLRAESKNAV-----------------KELR
QRWA-----SQSSKSPRK---L--Y--EQAV--KL--EKNYHYL-----FGHTI---ALTN---GESWYRELQKAIRFSQ
------

>XenoZO1
------------GLRSSKRNLRKSREDLSAQPVQTKFPAYERVVLREAGFLRPVVI-FGPI---ADVAR--EKLAR--EE
P-DIYEVARSEPRDA------------------GT---------------------DQRSSGI-------IRLHTIKQII
D-R-D-KHALLD---VTP--N----------AVDRL--NYA-QWYPIVVFLNPDSKQGV-----------------KTMR
MRLC-----PESRKSARK---L--Y--ERSH--KL--RKNNHHL-----FTTTIN--LNSM---NDGWYGGLKEAAQQQQ
------

>MusZO1
------------GLRSSKRNLRKSREDLSAQPVQTKFPAYERVVLREAGFLRPVTI-FGPI---ADVAR--EKLAR--EE
P-DIYQIAKSELRDA------------------GT---------------------DHRSSGI-------IRLHTIKQII
D-Q-D-KHALLD---VTP--N----------AVDRL--NYA-QWYPIVVFLNPDSKQGV-----------------KTMR
MRLC-----PESRKSARK---L--Y--ERSH--KL--RKNNHHL-----FTTTIN--LNSM---NDGWYGALKEAIQQQQ
------

>MinnowZO
---------------------------LSAQPVQTKFPAYERVVLREAGFLRPVVI-FGPI---ADVAR--EKLSR--EE
A-DLFELAKSEPRDA------------------GT---------------------DQRSSGI-------IRLHTIKQII
D-R-D-KHAVLD---ITP--N----------AVDRL--NYA-QWYPIVVFLNPDSKQGV---------------KNMETR
TRLC-----SESRKSARK---L--Y--ERAL--KL--RKNNHHL-----FTTTINLNNMET---NDGWYGALKETIQQQQ
------

>DanioZO1
------------GLRSSKRNLRKSREDLSAQPVQTKFPAYERVVLREAGFLRPIVI-FGPI---ADVAR--DKLAR--EV
P-DLFELAKSEPRDA------------------GT---------------------DQRSSGI-------IRLHTIKQII
D-R-D-KHAVLD---ITP--N----------AVDRL--NYA-QWYPIVVFLNPDSKQGV-----------------KNMR
TRLC-----SESRKSARK---L--H--ERAL--KL--RKNNHHL-----FTATIN--MNNM---NDGWYGALKDTIQQQQ
------

>DanioZO2
----------RGQRAAKKKDLRKSREDLSAAPVTTRFPAYERVVLREAGFRRPVVI-FGPI---SDAAN--EKLAN--EL
P-NEFTIAKTEPKDA--------------------------G--------------SEKSSGV-------VRLNTIRQII
E-Q-D-LHALLD---VTP--K----------AVDTL--NYT-QWYPIVIFLNPDSKQGV-----------------KTMR
NRLV-----PGSNRSSRK---L--Y--EQAV--KL--RKTYAHL-----FTATID--LNSS---HDAWFGSLKDAVREQQ
------

>XenoZO2
----------GQRSGAKKNARKSRDDLTTVSAVSTKFPAYERVLLREAGFKRPVVV-FGPI---ADVAM--EKLAT--DM
P-SLYQIAETEPKDA--------------------------G--------------SDKSSGV-------VRLNTVRMII
E-Q-D-KHALLD---VTP--K----------AVDLL--NYT-QWFPIVVFFNPDNKQGV-----------------KTMR
QRLC-----PTSNKSSKK---L--Y--DQAA--KL--KKTCAHL-----ITATIN--LNSA---NDSWYGSIKDVIREQQ
------

>GallusZO2
----------GQRSGVKKNLRKSREDLTAIVSVGTKFPAYERVQLREAGFKRPVVI-FGPI---ADVAM--EKLST--DL
P-HLYQTAKTEPRDA--------------------------G--------------SEKATGV-------VRLNTVRQII
E-Q-D-KHALLD---VTP--K----------AVDLL--NYT-QWFPIVVFFNPDSKQGV-----------------KTMR
QRLC-----STSNKSSRK---L--Y--EQAN--KL--KKTCSHL-----FTATIN--LNSA---NDSWYGSLKDTIQQQQ
------

>MusZO2
----------RSSGGVKKNLRKSREDLAAAVSVSTKFPAYEKVLLREAGFKRPVVL-FGPI---ADIAM--ERLAT--EL
P-DLFQTAKTEPKDA--------------------------G--------------SEKSSGV-------VRLNTVRQII
E-Q-D-KHALLD---VTP--K----------AVDLL--NYT-QWFPIVIFFNPDSRQGV-----------------KTIR
QRLS-----PTSNKSSRK---L--F--DQAN--KL--KKTCSHL-----FTATIN--VNSA---NDGWFGSLKDSIQQQQ
------

>SMansoniZO
----------GQRSGVKKNVRKSREDLTAAVSVSTKFPAYEKVLLREAGFKRPVVL-FGPI---ADIAMETERLAN--EL
P-DWFQTAKTELKDA--------------------------G--------------SERSSGV-------VRLNTVRQII
E-Q-D-KHALLD---VTP--K----------AVDLL--NYT-QWFPIVIFFNLDSRQGV-----------------KTIR
QRLN-----PTSNKSSRK---L--F--DQAN--KL--------------KKPVL--------------------------
------

>HomoZO2
----------GQRSGVKKNLRKSREDLTAVVSVSTKFPAYERVLLREAGFKRPVVL-FGPI---ADIAM--EKLAN--EL
P-DWFQTAKTEPKDA--------------------------G--------------SEKSTGV-------VRLNTVRQII
E-Q-D-KHALLD---VTP--K----------AVDLL--NYT-QWFPIVIFFNPDSRQGV-----------------KTMR
QRLN-----PTSNKSSRK---L--F--DQAN--KL--KKTCAHL-----FTATIN--LNSA---NDSWFGSLKDTIQHQQ
------

>DanioZO3
-----------RGLRGAKKSNRRTRDDLLQLTIQGKFPAYEKVLLKEANFKRPIVI-LGPL---NDIAN--EKLAR--EL
P-DEFEIAEMVPRSG-----------------------------------------NDSSSSV-------IKLDTVRRIA
E-Q-D-KHPLLD---ITP--T----------AIERL--NYI-QYHPMVLFLDPHSRKDV-----------------KSMR
QKYM-----PGSSKSSRR---L--Y--AQAL--KL--RKNYSTL-----FSARID--LQPN---TNMWYDVLKDKIRQQQ
------

>TetraoZO3
---------GLRGNKKNEKTVRRSRDDLLQLTIQGKFPAYERVLLREANFKRPIVI-MGPL---NDIAM--EKLAR--EM
P-DEYEVADMVPRSG-----------------------------------------ADSSSTV-------IKLETVRRIA
E-K-D-KHPLLD---ITP--T----------AVERL--NYI-QYHPMVLFLDPHSRKDI-----------------KAMR
QRYS-----PNSNKSSRR---L--Y--SQAL--KL--RKHCSHL-----FSARID--MQPG---SHAWYESLKDKIRHQQ
------

>XenoZO3
-----------RGLRGAKKLLRKSREDLAALSKKIKYPPYERVVLREASFKRPVVV-MGPI---TDIAH--QKLCA--DL
P-QEFESAESVTRD------------------------------------------GGGTSKV-------IKLDVVREIA
A-K-N-KHALLE---ITP--T----------AVEHL--NYM-QFYPIVVFCNPENRQGV-----------------KAMR
KWLL-----PDSRKSSRR---L--Y--AQAV--KQ--RKNNFHL-----FTATIN--LSGA---SDSWLRSLKEIIQTEQ
------

>GallusZO3
-----------RGLRGAKKTLRKSREDLSALTKQGHYPPYERVVLKEASFKRPVVI-LGPI---TDIAM--QKLST--EQ
P-ELFEIAPSVPRDG------------------AS-SKV-------------------------------IKLDTVRQIA
E-K-D-KHALLD---ITP--S----------AVERL--NYV-QYYPMVVFCEPESRQGI-----------------KAMR
QWLA-----PDSRKSSRR---L--Y--AQAS--KM--KKYCSHL-----FTATIS--LSGS---GNAWYEEIKDIIRTQQ
------

>HomoZO3
-----------GLRRGAKKTTQRSREDLSALTRQGRYPPYERVVLREASFKRPVVI-LGPV---ADIAM--QKLTA--EM
P-DQFEIAETVSRTD------------------SP-SKI-------------------------------IKLDTVRVIA
E-K-D-KHALLD---VTP--S----------AIERL--NYV-QYYPIVVFFIPESRPAL-----------------KALR
QWLA-----PASRRSTRR---L--Y--AQAQ--KL--RKHSSHL-----FTATIP--LNGT---SDTWYQELKAIIREQQ
------

>MusZO3
----------GLRRGTKKASTQRSREDLSALTRQGHYPPYERVVLREASFKRPVVI-LGPV---ADIAM--KKLTT--EM
P-EEFEIAESMSRTD------------------SP-SKI-------------------------------IKLDTVRVIA
E-R-D-KHALLD---VTP--S----------AIERL--NYV-QYYPIVIFCAPESRPAL-----------------KALR
EWLA-----PASRRSSRR---L--Y--AQAQ--KL--QKHSGHL-----FTATIP--LHGT---SDSWYQEVKAVIQQQQ
------
