# Supplementary material for: Evolution of an ancient protein function involved in organized multicellularity in animals
Source: eLife. 2016 Jan 7;5:e10147. doi: 10.7554/eLife.10147 (PMC4718807; doi:10.7554/eLife.10147)
Supplement: Supplementary file 2. — DOI: http://dx.doi.org/10.7554/eLife.10147.023 [file elife-10147-supp2.zip]

Archive with 1 entries (1 files):
- Supplement2_treefile.tre
