# Supplementary material for: Evolution of an ancient protein function involved in organized multicellularity in animals
Source: eLife. 2016 Jan 7;5:e10147. doi: 10.7554/eLife.10147 (PMC4718807; doi:10.7554/eLife.10147)
Supplement: Supplementary file 2. — DOI: http://dx.doi.org/10.7554/eLife.10147.023 [file elife-10147-supp2.zip › Supplement2_treefile.tre]

(((((((((((((((((((((((((HorseDLG2:0.0000000,MouseDlg2:0.0000004)0.000000:0.0000004,PigDLG2:0.0000000)0.000000:0.0000003,Possum2:0.0056822)0.000000:0.0000004,GallusDlg2:0.0114326)0.822000:0.0113817,homoDlg2:0.0000005)0.693000:0.0219827,DanioDlg2:0.0330755)0.856000:0.0202169,XenoDlg2:0.0530389)0.878000:0.0259478,(GallusDlg3:0.0117391,((MouseDlg3:0.0000004,(homoDlg3:0.0000000,PigDLG3:0.0054866)0.850000:0.0054858)0.749000:0.0047668,((TetraoDLG3:0.0395378,DanioDlg3:0.0173803)0.961000:0.0351156,XenoDlg3:0.0509873)0.923000:0.0232954)0.774000:0.0056097)1.000000:0.1403469)0.846000:0.0196870,((((((HomoDlg1:0.0055082,HorseDLG1:0.0000000)0.000000:0.0000002,PigDLG1:0.0000000)0.000000:0.0000002,MouseDlg1:0.0277755)0.880000:0.0110057,GallusDlg1:0.0165721)0.862000:0.0154701,((Skate2:0.0000000,LeucoDlg1:0.0000147)0.545000:0.0581608,(DanioDlg1:0.0334019,XenoDlg1:0.0727719)0.830000:0.0127999)0.751000:0.0062924)0.427000:0.0169755,((((HorseDLG4:0.0000000,HomoDlg4:0.0000000)0.000000:0.0000005,MouseDlg4:0.0000000)0.928000:0.0583866,(TetraDlg4:0.0627768,DanioDlg4:0.0815055)0.896000:0.0334085)0.407000:0.0209752,XenoDlg4:0.0287346)0.999000:0.1674565)0.910000:0.0333416)0.950000:0.0450376,(Nematostel:0.0989393,CionaDlg1:0.1838690)0.932000:0.0564796)0.114000:0.0102499,(((((Lottia:0.0504296,Aplysiacal:0.0733059)0.881000:0.0255210,(SquidDLG:0.0355716,CapitellaC:0.1287391)0.361000:0.0161083)0.844000:0.0189718,((Strongyloc:0.1525140,Saccogloss:0.1006498)0.243000:0.0213521,BranchioDl:0.0811467)0.459000:0.0183362)0.911000:0.0325388,(FlyDlg1:0.0764921,Pediculus:0.0628458)0.890000:0.0279956)0.752000:0.0130651,Daphniadlg:0.0576777)0.477000:0.0259607)0.925000:0.0605764,OscarellaD:0.3115904)0.447000:0.0137918,TrichoDLG:0.4552168)0.763000:0.0376075,AmphiDLG:0.4662669)0.942000:0.1295474,(((MonosigaDL:0.4277105,SRosetta:0.4313436)0.944000:0.2381612,((((((((MusMPP3:0.1242153,HomoMPP3:0.0590030)0.986000:0.2083707,DanioMPP3:0.2067882)1.000000:0.3393690,((((MusMPP7:0.0217742,HomoMPP7:0.0035990)0.959000:0.0575447,GallusMPP7:0.0327054)0.963000:0.0728818,XenoMPP7:0.1523047)0.882000:0.0535617,(DanioMPP7:0.3637399,TetraoMPP7:0.1278924)0.786000:0.0903244)0.959000:0.1460133)0.970000:0.1953057,(((MusMPP4:0.1284103,HomoMPP4:0.0949115)0.492000:0.0641998,GallusMPP4:0.1338425)0.987000:0.1865303,(TetraoMPP4:0.2557952,DanioMPP4:0.5218382)0.864000:0.0857294)0.998000:0.2925455)0.931000:0.1391807,(TrichoMPP:0.7234169,(FlyMPP7:0.5241756,(CionaMPP7:0.0597972,CionaMPP:0.3542636)1.000000:0.5905130)0.839000:0.1043484)0.151000:0.0378042)0.775000:0.1596820,((((StrongyMPP:0.4629635,BranchMPP5:0.1882571)0.806000:0.0515297,(FlyMPP5:0.1970060,ApisMPP:0.0478018)0.997000:0.1888090)0.926000:0.1013976,(CelegansMP:0.8193907,CionaMPP5:0.3109307)0.893000:0.1234754)0.761000:0.0576267,((TetraoMPP5:0.3705979,DanioMPP5:0.0880280)0.845000:0.0377313,(((MusMPP5:0.0106177,HomoMPP5:0.0003223)0.862000:0.0282574,GallusMPP5:0.0377552)0.892000:0.0365116,XenoMPP5:0.0701356)0.433000:0.0387294)0.996000:0.1747912)0.999000:0.2936202)0.462000:0.0571950,((((flyCASK:0.2039747,((StronCASK:0.1313953,LymnCASK:0.1759278)0.959000:0.0874814,((((((gallusCASK:0.0000002,xenoCASK:0.0235187)0.000000:0.0009534,(homoCASK:0.0054771,musCASK:0.0492714)0.883000:0.0177970)0.741000:0.0109475,LeucCASK:0.0479961)0.000000:0.0000004,(danioCASK:0.0170652,tetraCASK:0.0608838)0.983000:0.0368223)0.960000:0.0947785,(((((MusMPP1:0.0373606,ArmidiMPP:0.0234037)0.000000:0.0000004,(HomoMPP1:0.0000000,homoMPP1:0.0000000)0.911000:0.0165551)0.930000:0.0784147,GallusMPP1:0.0992136)0.942000:0.1099214,XenoMPP1:0.3204139)0.981000:0.1833207,(TetraoMPP1:0.2264664,DanioMPP1:0.1583956)0.982000:0.1733988)0.999000:0.2386347)0.885000:0.0701438,cionaCASK:0.2617750)0.348000:0.0385232)0.737000:0.0334052)0.822000:0.0662925,(LoaLoaCASK:0.1113360,wormCASK:0.0935250)0.996000:0.1732847)0.881000:0.0644914,NemosCASK:0.1761414)0.999000:0.4253746,((((((MusMPP2:0.0165790,HomoMPP2:0.0165560)0.950000:0.0648434,GallusMPP2:0.1334344)0.989000:0.1192538,XenoMPP2:0.1955831)0.719000:0.0451611,(danioMPP2:0.1427235,TetraoMPP2:0.2166682)0.995000:0.1706371)0.554000:0.0598174,((XenoMPP6:0.0626724,((MusMPP6:0.0162023,HomoMPP6:0.0052092)0.915000:0.0181764,GallusMPP6:0.0256548)0.930000:0.0279431)0.858000:0.0349603,DanioMPP6:0.1682495)0.952000:0.1242081)0.915000:0.1605299,BranchMPP2:0.2592064)0.825000:0.0969997)1.000000:0.4262948)0.973000:0.2668533,((((((BrachyGUK:0.5992651,HelicoGUK:0.6406743)0.811000:0.0855836,(((Thermovibr:0.1443489,DesulfGUK:0.1664956)0.998000:0.2581949,((SinoGUK:0.1084588,AgroGUK:0.1690622)1.000000:0.4521451,(((Salmonella:0.0075000,(ShigellaGU:0.0000000,EcoliGUK:0.0000000)0.974000:0.0389879)0.276000:0.0082004,Enterobact:0.0209141)0.996000:0.3191326,NeisseriaG:0.4687082)0.798000:0.1201955)0.863000:0.1504179)0.828000:0.0676735,HaloGUK:0.5344344)0.828000:0.0661348)0.811000:0.1145908,(SyneGUK:0.6470356,CyanobGUK:0.3887966)0.988000:0.2785258)0.975000:0.2067116,(((((YeastGUK:0.1051267,Zygosaccha:0.2742759)0.087000:0.0385848,Kluyveromy:0.1557607)0.828000:0.0704265,PichiaGUK:0.2122245)0.796000:0.0868353,CandGUK:0.0968814)0.990000:0.1605060,((Aspergillu:0.0862717,PeniGUK:0.1341266)0.956000:0.1442061,NeuroGUK:0.5094195)0.648000:0.1157667)0.841000:0.1133205)0.910000:0.0929095,((((((((MusGUK:0.0893546,HomoGUK:0.0404779)0.998000:0.1803419,DogfishGUK:0.1563787)0.870000:0.0532824,(DanioGUK:0.1674359,XenoGUK:0.1872193)0.123000:0.0281778)0.046000:0.0490013,LampreyGUK:0.2489498)0.250000:0.0519633,HagfishGUK:0.3014815)0.943000:0.0985133,(((LepeoGUK:0.4501457,MonoGUK:0.3677124)0.029000:0.0236485,(SaccoGUK:0.2947066,CapitellaG:0.2541065)0.831000:0.0650705)0.302000:0.0403329,BranchGUK:0.4277275)0.817000:0.0537785)0.784000:0.0236593,CionaGUK:0.4168223)0.871000:0.0432728,((AplysiaGUK:0.2490565,TrichoGUK:0.4527095)0.753000:0.0742972,(LobsterGUK:0.3400690,(BomGUK:0.2857308,flyGUK:0.3543260)0.858000:0.0721746)0.892000:0.0840000)0.548000:0.0475280)0.480000:0.0146116)0.712000:0.0477242,AmphiGUK:0.3140469)1.000000:0.5394438)0.980000:0.2793575)0.857000:0.1069826,Capsaspora:0.6017487)0.850000:0.1048399)0.941000:0.2007984,(((((((((LymnCACNB1:0.0318662,LoliCACNB1:0.0785693)0.963000:0.0499898,((StroCACNB1:0.1159095,schisCACNB:0.1455978)0.929000:0.0496946,WormCACNB1:0.1189328)0.641000:0.0071306)0.773000:0.0114557,((beeCACNB1:0.0417543,TriboCACNB:0.0411663)0.829000:0.0154764,FlyCACNB1:0.0625021)0.947000:0.0411626)0.841000:0.0258048,NemoCACNB1:0.2540040)0.422000:0.0361255,(musCACNB1:0.0785578,cionaCACNB:0.1373800)0.743000:0.0282715)0.909000:0.0837266,((PhysCACNB1:0.1116927,HydraCACNB:0.1665649)0.797000:0.0276775,CyanCACNB1:0.1598371)0.894000:0.0581960)0.399000:0.0627331,SchistCACN:0.6258474)0.619000:0.1242970,TrichoCACN:0.3694026)1.000000:2.3419125,(UrchinDLG5:0.6386584,(((AlvinellaP:0.3250990,CapitellaD:0.3733249)0.997000:0.3359458,(((DaphniaDLG:0.6846964,ApisMelDLG:0.1938366)0.000000:0.0310200,flyDLG5:0.4306102)0.957000:0.2311073,trichoDLG5:1.1663896)0.000000:0.0576268)0.965000:0.2163811,((mus:0.0287399,homoDLG5:0.0268247)0.917000:0.0975659,(xenoDLG5:0.0514093,(((TroutDLG5:0.1456603,DogfishDLG:0.1131594)0.923000:0.0995870,(danioDLG5:0.0714907,tetraodonD:0.0901025)0.686000:0.0342784)0.000000:0.0076625,(FinchDLG5:0.0000004,gallusDLG5:0.0758409)0.845000:0.0117652)0.148000:0.0197822)0.624000:0.0310857)0.993000:0.3296556)0.695000:0.2021253)0.833000:0.2508565)0.700000:0.1042079)0.837000:0.2024888,((((StrongyZO1:0.8234542,(CapitellaZ:0.4371294,((FlyZO1:0.1283805,EgyMozZO:0.0687947)0.908000:0.1295879,FlorAntZO:0.1632975)0.999000:0.3464958)0.316000:0.0569197)0.171000:0.1148888,((((TetraoZO3:0.1263616,DanioZO3:0.1219582)0.999000:0.2543084,((GallusZO3:0.1096222,XenoZO3:0.2812664)0.084000:0.0241253,(MusZO3:0.1270750,HomoZO3:0.0412513)0.998000:0.1939792)0.943000:0.0921159)0.994000:0.1878928,(((XenoZO2:0.0925929,(GallusZO2:0.0553029,((MusZO2:0.0575857,SMansoniZO:0.0599483)0.709000:0.0330293,HomoZO2:0.0056404)0.972000:0.0591371)0.632000:0.0403673)1.000000:0.1962309,DanioZO2:0.1587340)0.965000:0.1242215,((DanioZO1:0.0373931,MinnowZO:0.0581436)0.877000:0.0390864,(MusZO1:0.0266824,XenoZO1:0.0214196)0.836000:0.0286983)0.994000:0.1552494)0.871000:0.0792888)0.947000:0.1445605,((CionaZO1:0.0691297,CionaZO:0.1877956)0.950000:0.1972735,Halocynthi:0.1930472)1.000000:0.3550873)0.827000:0.0961189)0.680000:0.1330319,CelegansZO:1.4533484)0.809000:0.1629021,HydraZO1:0.7630479)0.945000:0.4024562)1.000000:1.0500733,TetraoCARM:0.6117329)0.898000:0.3320021,(MusCARMA3:0.3004817,HomoCARMA3:0.2593238)1.000000:0.9024347)0.860000:0.2290166,((MusCARMA2:0.4900690,HomoCARMA2:0.2149194)0.996000:0.5162987,XenoCARMA2:0.7025745)0.980000:0.5096635)0.539000:0.1277007,TetraCARMA:0.5234636)0.981000:0.2743878,XenoCARMA1:0.3757465)0.868000:0.1131529,PossomCARM:0.0064804)0.824000:0.0455345,GallusCARM:0.1200421)0.943000:0.0760527,HomoCARMA1:0.0635614,(DanioCARMA:0.5544648,MusCARMA1:0.0626530)0.970000:0.2846608);
